# Supplementary material for: A genome-wide CRISPR/Cas9 screen in acute myeloid leukemia cells identifies regulators of TAK-243 sensitivity
Source: JCI Insight. 2021 Mar 8;6(5):e141518. doi: 10.1172/jci.insight.141518 (PMC8021101; doi:10.1172/jci.insight.141518)
Supplement: Supplemental Table 3 [file jciinsight-6-141518-s054.txt]

id	num	neg|score	neg|p-value	neg|fdr	neg|rank	neg|goodsgrna	neg|lfc	pos|score	pos|p-value	pos|fdr	pos|rank	pos|goodsgrna	pos|lfc
DEPDC5	6	5.8376e-15	2.872e-07	0.00099	1	6	-4.779	1.0	1.0	1.0	17237	0	-4.779
NPRL2	6	8.0583e-10	2.872e-07	0.00099	2	5	-3.4036	0.86865	0.87769	1.0	14824	1	-3.4036
KCTD5	4	3.6381e-09	2.872e-07	0.00099	3	4	-4.2317	0.97205	0.972	1.0	16599	0	-4.2317
ATP8B4	6	1.9196e-08	2.872e-07	0.00099	4	6	-4.8429	0.99997	0.99997	1.0	17229	0	-4.8429
NANS	6	4.4911e-08	2.872e-07	0.00099	5	6	-2.2525	1.0	1.0	1.0	17236	0	-2.2525
UBE2A	6	9.7281e-08	8.616e-07	0.002122	6	6	-3.9618	0.9999	0.9999	1.0	17224	0	-3.9618
USP15	6	1.0115e-07	8.616e-07	0.002122	7	4	-1.531	0.96719	0.96716	1.0	16500	0	-1.531
C12orf66	6	1.4059e-07	1.436e-06	0.00275	8	6	-4.2062	1.0	1.0	1.0	17235	0	-4.2062
TBC1D7	4	2.3529e-07	1.436e-06	0.00275	9	4	-2.6609	0.99988	0.99989	1.0	17223	0	-2.6609
SNRK	6	1.3129e-06	7.18e-06	0.012376	10	4	-1.9391	0.56038	0.68514	1.0	11514	1	-1.9391
KIAA1967	6	1.8616e-06	1.0626e-05	0.016652	11	6	-4.5925	1.0	1.0	1.0	17234	0	-4.5925
CHP1	5	3.6677e-06	2.0966e-05	0.030116	12	5	-3.4998	0.99999	1.0	1.0	17232	0	-3.4998
ZFP91	6	5.2826e-06	2.671e-05	0.035415	13	6	-3.2056	0.99999	1.0	1.0	17233	0	-3.2056
ZBTB39	5	1.0483e-05	5.026e-05	0.061881	14	5	-2.697	0.99999	0.99999	1.0	17231	0	-2.697
FAM13B	6	1.1924e-05	5.9451e-05	0.067141	15	6	-3.45	0.99279	0.99271	1.0	17039	0	-3.45
GOLGA1	6	1.2767e-05	6.2323e-05	0.067141	16	5	-3.2728	0.88171	0.88745	1.0	14983	1	-3.2728
FIBP	6	1.5111e-05	7.3811e-05	0.07484	17	4	-2.3146	0.42523	0.58706	1.0	9900	2	-2.3146
NPRL3	6	1.7601e-05	8.5299e-05	0.07995	18	6	-2.9513	0.98898	0.98893	1.0	16951	0	-2.9513
ZNF292	6	1.8841e-05	9.2192e-05	0.07995	19	5	-1.8471	0.85675	0.86931	1.0	14681	1	-1.8471
RCBTB1	6	1.8879e-05	9.2766e-05	0.07995	20	5	-3.0836	0.95367	0.95368	1.0	16216	0	-3.0836
TXK	6	2.0215e-05	0.00010023	0.082273	21	6	-2.9687	0.9997	0.99972	1.0	17219	0	-2.9687
HNRNPD	5	2.2843e-05	0.00010828	0.084833	22	5	-5.2242	0.99998	0.99998	1.0	17230	0	-5.2242
RAB7A	6	2.7534e-05	0.00013125	0.098364	23	4	-3.793	0.6385	0.74226	1.0	12446	2	-3.793
SZT2	6	3.1456e-05	0.00015193	0.107578	24	5	-2.3441	0.93801	0.93809	1.0	15912	0	-2.3441
MORN1	6	3.2851e-05	0.00015652	0.107578	25	2	0.22232	0.21846	0.38624	0.996056	6684	3	0.22232
ZNF496	6	3.4711e-05	0.00016227	0.107578	26	6	-4.1532	0.99948	0.99949	1.0	17209	0	-4.1532
SLCO6A1	6	3.7399e-05	0.00017778	0.113495	27	3	-0.53046	0.25446	0.42807	1.0	7345	3	-0.53046
PGP	6	5.0191e-05	0.00023292	0.143388	28	5	-6.193	0.84361	0.86052	1.0	14530	1	-6.193
TAS1R3	6	6.6058e-05	0.00029955	0.178047	29	4	-2.8178	0.25229	0.42558	1.0	7301	2	-2.8178
REST	6	7.1755e-05	0.00032368	0.185974	30	6	-3.7764	0.99993	0.99993	1.0	17228	0	-3.7764
FBXO27	6	8.0545e-05	0.00036791	0.198793	31	6	-3.952	0.99992	0.99992	1.0	17227	0	-3.952
RPS6KL1	6	8.0928e-05	0.00036905	0.198793	32	6	-3.3892	0.99992	0.99992	1.0	17226	0	-3.3892
C11orf30	6	8.4143e-05	0.00038112	0.19907	33	6	-4.6306	0.98648	0.98642	1.0	16890	0	-4.6306
TCF12	6	8.7779e-05	0.00039663	0.201077	34	6	-1.8531	0.99991	0.99992	1.0	17225	0	-1.8531
EWSR1	6	0.00010522	0.00047877	0.232261	35	5	-4.6536	0.95838	0.95832	1.0	16311	0	-4.6536
FOXA1	6	0.00010676	0.00048508	0.232261	36	5	-0.50613	0.71295	0.78994	1.0	13310	1	-0.50613
PHF3	6	0.00011027	0.00050634	0.235884	37	5	-2.778	0.4472	0.60303	1.0	10152	1	-2.778
PPIG	3	0.00012211	0.0005609	0.254429	38	3	-3.3246	0.99988	0.99988	1.0	17222	0	-3.3246
TMEM30A	5	0.00012594	0.00057584	0.254506	39	5	-5.1226	0.99987	0.99988	1.0	17221	0	-5.1226
PEF1	6	0.00013445	0.00062351	0.268688	40	4	-1.2304	0.95214	0.95217	1.0	16186	0	-1.2304
PPP2R5D	6	0.00015689	0.00071427	0.29644	41	6	-4.5632	0.99797	0.99797	1.0	17174	0	-4.5632
KLF16	6	0.00015848	0.00072231	0.29644	42	6	-3.1318	0.99984	0.99985	1.0	17220	0	-3.1318
AGO2	6	0.00017406	0.00080043	0.320861	43	5	-2.7824	0.8549	0.86807	1.0	14658	1	-2.7824
BIRC2	4	0.00019178	0.00089004	0.331993	44	3	-3.5519	0.90427	0.90592	1.0	15329	0	-3.5519
C2CD5	6	0.00019336	0.00089693	0.331993	45	5	-1.8594	0.97796	0.97791	1.0	16713	0	-1.8594
ETV6	6	0.00019458	0.00090267	0.331993	46	5	-3.4735	0.34502	0.52576	1.0	8913	1	-3.4735
PRKG2	6	0.00019757	0.00091646	0.331993	47	6	-2.6848	0.99915	0.99916	1.0	17195	0	-2.6848
ASCC2	6	0.00019929	0.0009245	0.331993	48	6	-2.9376	0.99836	0.99836	1.0	17181	0	-2.9376
C14orf37	6	0.0002208	0.0010348	0.364013	49	5	-2.793	0.94293	0.94298	1.0	16016	0	-2.793
IDH3A	6	0.00024268	0.0011376	0.392178	50	5	-2.7769	0.94276	0.94284	1.0	16010	0	-2.7769
SERPINA7	6	0.00027117	0.0012554	0.410066	51	2	0.65858	0.036603	0.10458	0.920683	1958	4	0.65858
TSKS	6	0.00027369	0.0012663	0.410066	52	6	-2.2525	0.99887	0.99888	1.0	17190	0	-2.2525
TRPM6	6	0.00027493	0.0012737	0.410066	53	4	-2.2334	0.50409	0.64359	1.0	10836	1	-2.2334
DVL1	6	0.00027755	0.0012847	0.410066	54	4	-3.5186	0.6749	0.77004	1.0	12957	1	-3.5186
C15orf32	6	0.0002853	0.0013191	0.413411	55	3	-2.3918	0.55655	0.68227	1.0	11479	2	-2.3918
TEAD4	6	0.00031887	0.0014633	0.442557	56	5	-2.8713	0.4367	0.59549	1.0	10023	1	-2.8713
BNIPL	6	0.0003214	0.0014713	0.442557	57	5	-3.0356	0.15573	0.30996	0.980985	5434	1	-3.0356
SNAP25	6	0.00032611	0.0014891	0.442557	58	5	-2.8658	0.91677	0.91724	1.0	15533	1	-2.8658
ARHGEF1	6	0.0003435	0.0015799	0.461571	59	5	-3.3535	0.97084	0.97081	1.0	16570	0	-3.3535
PTGES2	6	0.00037018	0.001712	0.474653	60	6	-3.152	0.99281	0.99273	1.0	17040	0	-3.152
SLC7A11	6	0.00038097	0.0017626	0.474653	61	5	-3.3371	0.0016743	0.0074474	0.645082	199	1	-3.3371
SLC22A7	6	0.00039494	0.0018361	0.474653	62	6	-3.1306	0.99961	0.9996	1.0	17218	0	-3.1306
REP15	6	0.00039636	0.0018453	0.474653	63	3	-1.4291	0.57803	0.69833	1.0	11737	1	-1.4291
C7orf49	5	0.00039916	0.0018573	0.474653	64	5	-3.0505	0.9996	0.9996	1.0	17217	0	-3.0505
CDK5	5	0.00041073	0.0019062	0.474653	65	5	-2.5469	0.99925	0.99925	1.0	17199	0	-2.5469
ST6GALNAC2	6	0.00041659	0.0019355	0.474653	66	6	-2.8915	0.99958	0.99959	1.0	17216	0	-2.8915
HERC2	6	0.00041829	0.00194	0.474653	67	6	-3.3993	0.99958	0.99959	1.0	17215	0	-3.3993
ABCG2	6	0.00042051	0.0019469	0.474653	68	6	-5.5846	0.99958	0.99958	1.0	17214	0	-5.5846
FAM63A	6	0.00042842	0.0019826	0.474653	69	6	-3.6409	0.99703	0.99703	1.0	17150	0	-3.6409
JARID2	6	0.00043619	0.002013	0.474653	70	6	-3.4102	0.99956	0.99957	1.0	17213	0	-3.4102
MDH1	3	0.00044473	0.0020469	0.474653	71	3	-3.932	0.99956	0.99956	1.0	17212	0	-3.932
GLP1R	6	0.00044476	0.0020469	0.474653	72	4	-4.4875	0.28399	0.46084	1.0	7894	1	-4.4875
ZNF669	5	0.00044761	0.0020607	0.474653	73	5	-3.2949	0.9993	0.99929	1.0	17203	0	-3.2949
ACSM5	5	0.00044819	0.0020635	0.474653	74	4	-2.3758	0.86962	0.8784	1.0	14838	1	-2.3758
PPP2R5E	2	0.00044892	0.0020653	0.474653	75	2	-2.9052	0.86314	0.87374	1.0	14765	0	-2.9052
RNF2	2	0.00045714	0.0020974	0.475304	76	2	-3.2795	0.99954	0.99955	1.0	17211	0	-3.2795
BID	6	0.00046489	0.0021336	0.475304	77	5	-2.6139	0.4711	0.61982	1.0	10440	1	-2.6139
ZMYND11	6	0.00047084	0.0021595	0.475304	78	5	-1.557	0.94961	0.94964	1.0	16142	0	-1.557
OR4F15	3	0.00047627	0.0021893	0.475304	79	1	1.9838	0.075923	0.18416	0.95002	3341	2	1.9838
NEURL4	6	0.00050091	0.0022996	0.475304	80	5	-2.8515	0.93748	0.93757	1.0	15894	0	-2.8515
ORMDL2	4	0.00050363	0.0023117	0.475304	81	1	0.218	0.38442	0.55759	1.0	9419	2	0.218
UBASH3B	6	0.00050588	0.0023237	0.475304	82	6	-2.0533	0.99949	0.9995	1.0	17210	0	-2.0533
ADCY7	6	0.00051127	0.0023387	0.475304	83	6	-2.3574	0.99004	0.98999	1.0	16973	0	-2.3574
TLE3	6	0.00051262	0.002345	0.475304	84	4	-2.783	0.91874	0.91909	1.0	15573	1	-2.783
MARK3	6	0.00051534	0.0023611	0.475304	85	4	-0.63081	0.38031	0.55468	1.0	9366	2	-0.63081
TATDN2	6	0.0005197	0.0023841	0.475304	86	6	-3.3373	0.99948	0.99949	1.0	17208	0	-3.3373
UBA6	4	0.00052385	0.002399	0.475304	87	4	-3.7849	0.99948	0.99948	1.0	17207	0	-3.7849
NDNF	6	0.00054704	0.002492	0.481939	88	4	-1.3932	0.86383	0.87425	1.0	14771	1	-1.3932
PLEKHA1	6	0.00054731	0.0024926	0.481939	89	6	-1.9525	0.99928	0.99928	1.0	17201	0	-1.9525
TIE1	6	0.00055734	0.0025391	0.481939	90	4	-1.1255	0.50629	0.64518	1.0	10868	1	-1.1255
KIAA0195	6	0.00055835	0.0025443	0.481939	91	4	-3.267	0.02866	0.086725	0.903509	1653	2	-3.267
PPP1R3E	6	0.00057656	0.0026276	0.492305	92	6	-2.6277	0.99942	0.99943	1.0	17206	0	-2.6277
EGLN3	6	0.00058579	0.0026701	0.49489	93	4	-3.6792	0.64501	0.74714	1.0	12529	1	-3.6792
AVPR1A	5	0.00060782	0.0027781	0.506124	94	5	-1.7558	0.99939	0.99939	1.0	17205	0	-1.7558
RSAD2	6	0.00062073	0.0028378	0.506124	95	5	-3.1203	0.57201	0.69388	1.0	11651	1	-3.1203
DIO3	6	0.00062394	0.0028476	0.506124	96	5	-2.9355	0.7439	0.80436	1.0	13551	1	-2.9355
MON1B	6	0.00062402	0.0028482	0.506124	97	4	-1.9106	0.88304	0.88845	1.0	15006	1	-1.9106
ZCCHC6	6	0.00064577	0.0029493	0.518741	98	3	-1.6567	0.61296	0.72346	1.0	12135	2	-1.6567
HNF1B	6	0.00068444	0.0031233	0.543804	99	4	-1.4189	0.62941	0.73551	1.0	12327	1	-1.4189
MTSS1L	6	0.0006945	0.0031687	0.544134	100	6	-3.3051	0.99931	0.9993	1.0	17204	0	-3.3051
SLC26A6	6	0.00070437	0.0032118	0.544134	101	6	-2.871	0.9993	0.99929	1.0	17202	0	-2.871
STARD3	6	0.00070653	0.0032204	0.544134	102	5	-2.1202	0.95284	0.95285	1.0	16199	0	-2.1202
PCDH18	6	0.00072224	0.0032882	0.544134	103	6	-2.0765	0.99928	0.99928	1.0	17200	0	-2.0765
ZEB1	6	0.00073033	0.0033261	0.544134	104	6	-2.3947	0.98856	0.98852	1.0	16939	0	-2.3947
UNC119B	6	0.00073073	0.0033272	0.544134	105	6	-2.3621	0.98709	0.98703	1.0	16904	0	-2.3621
HKDC1	6	0.00073467	0.0033462	0.544134	106	6	-1.9048	0.99673	0.99669	1.0	17139	0	-1.9048
ANXA1	6	0.00075337	0.0034369	0.548726	107	5	-1.6419	0.7488	0.80672	1.0	13600	1	-1.6419
SCAF1	6	0.00075369	0.0034381	0.548726	108	6	-4.2015	0.99925	0.99925	1.0	17198	0	-4.2015
TSPYL4	6	0.00076842	0.0035128	0.55144	109	6	-3.4241	0.99221	0.99213	1.0	17022	0	-3.4241
MAPK11	6	0.00077009	0.0035191	0.55144	110	6	-1.9955	0.99923	0.99923	1.0	17197	0	-1.9955
UGT2B4	1	0.00081581	0.003723	0.578138	111	1	-2.4352	0.99918	0.99919	1.0	17196	0	-2.4352
AKAP10	6	0.00082485	0.0037621	0.578987	112	5	-3.3169	0.62478	0.73209	1.0	12270	1	-3.3169
RRAGC	5	0.00084838	0.0038637	0.589372	113	2	0.081232	0.020714	0.067306	0.877091	1321	2	0.081232
LSS	6	0.0008636	0.0039395	0.592639	114	5	-3.7059	0.11517	0.25633	0.973833	4537	1	-3.7059
PLIN3	6	0.00086702	0.0039539	0.592639	115	6	-3.0236	0.99805	0.99805	1.0	17176	0	-3.0236
METTL25	6	0.00090596	0.0041119	0.605949	116	6	-2.9706	0.99909	0.99911	1.0	17194	0	-2.9706
APBA3	6	0.00090624	0.004113	0.605949	117	5	-2.888	0.69074	0.78014	1.0	13148	1	-2.888
CXorf22	6	0.00099635	0.0044835	0.652342	118	4	-2.3417	0.57557	0.69657	1.0	11701	2	-2.3417
TLDC1	6	0.0010021	0.0045036	0.652342	119	5	-3.0921	0.52729	0.66032	1.0	11115	1	-3.0921
RERE	6	0.0010233	0.0045995	0.657358	120	5	-3.0735	0.93298	0.93312	1.0	15808	0	-3.0735
CLUAP1	6	0.0010316	0.0046351	0.657358	121	5	-3.8454	0.66591	0.76309	1.0	12813	1	-3.8454
TRIM56	6	0.0010524	0.0047167	0.657358	122	5	-2.874	0.74774	0.8062	1.0	13590	1	-2.874
BIRC6	6	0.0010541	0.0047293	0.657358	123	5	-3.2422	0.93635	0.93644	1.0	15872	0	-3.2422
C21orf91	4	0.0010596	0.0047477	0.657358	124	2	-1.3346	0.84845	0.86364	1.0	14582	0	-1.3346
IRX6	6	0.0010836	0.0048563	0.657358	125	4	-1.8188	0.64574	0.74771	1.0	12541	2	-1.8188
KIAA1715	5	0.0010914	0.0048879	0.657358	126	5	-2.6505	0.99891	0.99892	1.0	17193	0	-2.6505
SMEK2	6	0.0010928	0.0048959	0.657358	127	6	-3.0812	0.99545	0.99542	1.0	17101	0	-3.0812
GAL3ST3	6	0.0011091	0.0049712	0.657358	128	6	-2.8694	0.99889	0.9989	1.0	17192	0	-2.8694
KCNK6	6	0.0011099	0.004974	0.657358	130	6	-1.403	0.99261	0.99252	1.0	17032	0	-1.403
KCNE1L	4	0.0011099	0.004974	0.657358	129	3	-2.7848	0.10225	0.23316	0.971149	4123	1	-2.7848
PUS7L	3	0.0011143	0.0049959	0.657358	131	3	-1.3726	0.95001	0.95008	1.0	16154	0	-1.3726
KIAA1279	6	0.0011253	0.0050461	0.658941	132	6	-2.1292	0.99887	0.99889	1.0	17191	0	-2.1292
MOGS	6	0.0011555	0.0051849	0.66905	133	6	-4.9039	0.99555	0.99553	1.0	17105	0	-4.9039
SLC16A14	6	0.0011662	0.00524	0.66905	134	6	-1.715	0.99883	0.99886	1.0	17189	0	-1.715
RBM15	6	0.0011663	0.00524	0.66905	135	6	-3.0025	0.99717	0.99717	1.0	17158	0	-3.0025
CPNE5	6	0.0011768	0.0052871	0.6701	136	6	-1.455	0.99643	0.99641	1.0	17133	0	-1.455
TBC1D23	6	0.0012149	0.0054428	0.684794	137	2	1.3584	0.037888	0.10743	0.926118	1995	3	1.3584
SPINK14	3	0.0012314	0.0055163	0.689016	138	2	-2.8016	0.51547	0.65185	1.0	10969	1	-2.8016
KLK1	6	0.0012704	0.0056645	0.697458	139	4	-2.0911	0.37689	0.55232	1.0	9339	2	-2.0911
MKLN1	6	0.0012753	0.0056852	0.697458	140	4	-3.7171	0.83625	0.85573	1.0	14443	1	-3.7171
FAM151B	6	0.0012805	0.0057053	0.697458	141	5	-1.861	0.062094	0.15748	0.942627	2878	1	-1.861
NDUFS8	6	0.0013049	0.0058144	0.697782	142	6	-3.0386	0.9987	0.99871	1.0	17188	0	-3.0386
SIK1	6	0.0013089	0.0058379	0.697782	143	5	-2.4982	0.88607	0.89081	1.0	15050	1	-2.4982
B3GNT7	6	0.0013167	0.0058764	0.697782	144	5	-3.6269	0.92743	0.92751	1.0	15721	0	-3.6269
SPIN3	5	0.0013233	0.0059029	0.697782	145	5	-1.9574	0.99868	0.9987	1.0	17187	0	-1.9574
PBRM1	6	0.0013255	0.0059103	0.697782	146	6	-2.9166	0.99867	0.9987	1.0	17186	0	-2.9166
YIPF2	6	0.0013509	0.0060195	0.701933	147	6	-3.441	0.99865	0.99867	1.0	17185	0	-3.441
C15orf37	4	0.0013533	0.0060269	0.701933	148	3	-1.7707	0.84499	0.8614	1.0	14542	0	-1.7707
MTNR1B	6	0.0014082	0.0062613	0.707503	149	5	-0.54337	0.82242	0.8471	1.0	14285	1	-0.54337
ADAMTS17	6	0.0014118	0.006282	0.707503	150	4	-1.2861	0.041467	0.11523	0.92857	2135	2	-1.2861
DCAF13	6	0.0014134	0.00629	0.707503	151	5	-1.9631	0.97763	0.97757	1.0	16702	0	-1.9631
KNOP1	2	0.0014145	0.006294	0.707503	152	2	-3.2558	0.99859	0.99861	1.0	17184	0	-3.2558
FAM49B	4	0.0014179	0.0063061	0.707503	153	2	-0.72237	0.075284	0.18295	0.949877	3317	1	-0.72237
PDLIM4	6	0.0014216	0.006321	0.707503	154	6	-2.0865	0.99858	0.9986	1.0	17183	0	-2.0865
SYNGR1	6	0.0014368	0.0063888	0.710476	155	5	-4.213	0.98558	0.98551	1.0	16864	0	-4.213
ZNF638	6	0.0014772	0.006556	0.720912	156	2	0.64674	0.11193	0.25055	0.972942	4436	3	0.64674
MYO6	6	0.0014791	0.0065663	0.720912	157	5	-2.0916	0.55132	0.67831	1.0	11415	1	-2.0916
ELK4	5	0.0015048	0.0066749	0.722742	158	3	-0.35333	0.25592	0.42971	1.0	7380	1	-0.35333
SIN3B	6	0.0015316	0.0067849	0.722742	159	4	-1.341	0.67869	0.77294	1.0	13011	2	-1.341
ANKRD28	6	0.0015332	0.0067932	0.722742	160	5	-1.6578	0.98327	0.98323	1.0	16816	0	-1.6578
TNFSF4	5	0.0015339	0.0067972	0.722742	161	4	-3.6588	0.34244	0.52306	1.0	8864	1	-3.6588
CREBL2	4	0.001539	0.0068179	0.722742	162	2	-0.86903	0.41696	0.58124	1.0	9802	2	-0.86903
SMYD5	6	0.0015447	0.0068345	0.722742	163	5	-4.6832	0.87423	0.88178	1.0	14892	1	-4.6832
EIF2AK4	6	0.0015597	0.0069058	0.724182	164	6	-2.1414	0.99844	0.99844	1.0	17182	0	-2.1414
FAM26D	4	0.0015664	0.0069322	0.724182	165	4	-2.7516	0.94473	0.94473	1.0	16042	0	-2.7516
USP14	6	0.0016422	0.0072849	0.748898	166	5	-4.3589	0.73377	0.79957	1.0	13475	1	-4.3589
GIGYF1	6	0.0016539	0.00734	0.748898	167	4	-0.92855	0.8489	0.86391	1.0	14587	1	-0.92855
RGL1	6	0.0016551	0.0073446	0.748898	168	4	-2.3298	0.50084	0.64125	1.0	10802	2	-2.3298
PAX1	6	0.0016743	0.0074239	0.748898	169	2	-0.059009	0.072448	0.17753	0.949877	3213	2	-0.059009
NR2C2	6	0.0016786	0.0074394	0.748898	170	6	-1.6079	0.99832	0.99832	1.0	17180	0	-1.6079
KCTD20	6	0.0016791	0.0074411	0.748898	171	5	-2.8804	0.70085	0.78459	1.0	13224	1	-2.8804
IFT140	6	0.0016973	0.0075089	0.748898	172	6	-2.1848	0.99822	0.99822	1.0	17178	0	-2.1848
HMGXB4	6	0.0016995	0.0075164	0.748898	173	6	-2.7468	0.9983	0.9983	1.0	17179	0	-2.7468
MYO1G	6	0.0017103	0.0075675	0.749659	174	5	-3.6629	0.97675	0.97666	1.0	16686	0	-3.6629
HPS1	6	0.0017399	0.0076795	0.750083	175	5	-1.1856	0.79206	0.82954	1.0	13971	1	-1.1856
DCST2	6	0.0017438	0.0076921	0.750083	176	4	-2.9014	0.019776	0.064637	0.869067	1282	1	-2.9014
RASL10B	6	0.0017475	0.0077099	0.750083	177	5	-2.7582	0.80382	0.83616	1.0	14083	1	-2.7582
NEUROG3	5	0.001757	0.007753	0.750083	178	3	-2.0166	0.10087	0.23062	0.971149	4083	2	-2.0166
MS4A12	4	0.0017758	0.0078323	0.750083	179	3	-2.9669	0.84169	0.85926	1.0	14508	0	-2.9669
AGPAT9	6	0.0017761	0.0078329	0.750083	180	5	-3.0342	0.79261	0.82984	1.0	13978	1	-3.0342
BCDIN3D	6	0.001791	0.0079018	0.752503	181	6	-3.6535	0.99375	0.99366	1.0	17058	0	-3.6535
NFX1	6	0.0018072	0.0079828	0.756039	182	5	-3.1743	0.067872	0.16861	0.947365	3066	1	-3.1743
GPR128	6	0.0018384	0.0081218	0.758014	183	6	-2.1983	0.99816	0.99816	1.0	17177	0	-2.1983
USP9Y	6	0.0018392	0.0081235	0.758014	184	4	-1.8868	0.19193	0.35429	0.985997	6177	2	-1.8868
BIN3	6	0.0018421	0.0081356	0.758014	185	5	-3.7065	0.95898	0.95895	1.0	16321	0	-3.7065
PPP6R3	6	0.0018728	0.0082688	0.760252	186	5	-4.185	0.84442	0.86102	1.0	14537	1	-4.185
FPR1	5	0.0018891	0.0083332	0.760252	187	5	-1.9606	0.98693	0.98686	1.0	16900	0	-1.9606
ATXN7L3B	4	0.001904	0.0084021	0.760252	188	1	1.5537	0.071643	0.17601	0.949877	3190	3	1.5537
NKX1-1	6	0.0019249	0.0084802	0.760252	189	4	-0.74094	0.8348	0.85481	1.0	14426	1	-0.74094
SRSF5	6	0.0019285	0.0085032	0.760252	190	6	-2.9449	0.99593	0.99592	1.0	17121	0	-2.9449
ANTXR2	6	0.0019466	0.0085784	0.760252	191	4	-1.4755	0.68549	0.77788	1.0	13113	1	-1.4755
SLC27A4	6	0.001956	0.0086215	0.760252	192	5	-1.9985	0.035629	0.10244	0.919704	1917	1	-1.9985
FDFT1	6	0.0019568	0.0086255	0.760252	193	6	-2.8411	0.99804	0.99805	1.0	17175	0	-2.8411
ACSM4	6	0.0019649	0.0086583	0.760252	194	6	-2.1044	0.99635	0.99634	1.0	17131	0	-2.1044
ZNF804B	6	0.0019977	0.0088122	0.760252	195	4	-1.0265	0.97336	0.97329	1.0	16623	0	-1.0265
PROM2	6	0.0020161	0.0088938	0.760252	196	2	0.24795	0.60718	0.71927	1.0	12066	2	0.24795
SLC30A6	5	0.0020402	0.0090046	0.760252	197	3	-0.7422	0.91139	0.91224	1.0	15443	0	-0.7422
GNE	6	0.0020486	0.009042	0.760252	198	5	-3.0215	0.75837	0.81154	1.0	13673	1	-3.0215
KIAA0247	6	0.0020629	0.0091115	0.760252	199	3	-0.2881	0.22586	0.39498	0.99912	6813	3	-0.2881
ZBTB10	6	0.0020679	0.0091276	0.760252	200	5	-2.7221	0.94872	0.94874	1.0	16124	0	-2.7221
CDK5RAP2	6	0.0020707	0.0091431	0.760252	201	6	-2.1933	0.99793	0.99792	1.0	17173	0	-2.1933
ANKRD7	4	0.0020814	0.0091902	0.760252	202	2	-1.6059	0.92732	0.9274	1.0	15715	0	-1.6059
HMGCLL1	5	0.0020995	0.0092717	0.760252	203	5	-1.5188	0.9979	0.9979	1.0	17172	0	-1.5188
ARID3A	6	0.0021069	0.0093027	0.760252	204	5	-2.4316	0.81666	0.84366	1.0	14223	1	-2.4316
TFCP2L1	6	0.0021115	0.0093171	0.760252	205	4	-4.0511	0.18377	0.34434	0.985997	6012	2	-4.0511
IER5L	6	0.0021169	0.0093378	0.760252	206	5	-2.8721	0.9602	0.96014	1.0	16338	0	-2.8721
RFX7	6	0.0021325	0.0093992	0.760252	207	5	-3.8177	0.96784	0.96779	1.0	16517	0	-3.8177
KIF9	6	0.0021334	0.0094044	0.760252	208	5	-2.0018	0.57436	0.69564	1.0	11690	1	-2.0018
MAP2K7	6	0.0021351	0.0094096	0.760252	209	6	-2.1131	0.99786	0.99786	1.0	17171	0	-2.1131
PPP6R1	6	0.0021724	0.0095664	0.760252	210	5	-4.4951	0.98408	0.98405	1.0	16831	0	-4.4951
UPF3B	6	0.0021777	0.0095871	0.760252	211	5	-2.5726	0.90793	0.90914	1.0	15383	1	-2.5726
PPM1M	6	0.0022179	0.0097812	0.760252	212	4	-2.9519	0.66653	0.76357	1.0	12819	2	-2.9519
NTN1	6	0.0022218	0.0098025	0.760252	213	6	-2.8362	0.99778	0.99777	1.0	17170	0	-2.8362
IRAK2	6	0.0022295	0.0098358	0.760252	214	6	-2.2892	0.99777	0.99776	1.0	17169	0	-2.2892
PAK1	6	0.0022384	0.0098685	0.760252	215	6	-1.9122	0.99776	0.99775	1.0	17168	0	-1.9122
TENM4	6	0.0022448	0.0098961	0.760252	216	5	-3.81	0.19187	0.35423	0.985997	6175	1	-3.81
RDH11	6	0.0022472	0.0099059	0.760252	217	4	-2.047	0.072024	0.17672	0.949877	3201	2	-2.047
ADRBK1	6	0.0022475	0.0099064	0.760252	218	5	-2.7686	0.58135	0.70069	1.0	11780	1	-2.7686
ACCS	6	0.0022494	0.0099156	0.760252	219	5	-1.7894	0.94012	0.94021	1.0	15956	0	-1.7894
CLDN25	5	0.0022615	0.0099581	0.760252	220	4	-2.8591	0.492	0.63494	1.0	10691	1	-2.8591
PLA2G1B	4	0.0022616	0.0099587	0.760252	221	2	-1.3503	0.6783	0.77262	1.0	13001	1	-1.3503
DRP2	6	0.0022646	0.0099656	0.760252	222	4	-1.0682	0.3889	0.56086	1.0	9475	2	-1.0682
NRXN1	6	0.0022902	0.010076	0.760252	223	4	-2.0691	0.23047	0.40049	1.0	6890	2	-2.0691
DACH2	6	0.0022964	0.010109	0.760252	224	4	-3.3212	0.39576	0.56579	1.0	9562	2	-3.3212
USP11	6	0.0023107	0.010162	0.760252	225	5	-2.4988	0.6023	0.71568	1.0	12008	1	-2.4988
CCDC81	6	0.0023113	0.010166	0.760252	226	5	-2.6841	0.45806	0.61065	1.0	10281	1	-2.6841
NTF4	6	0.0023138	0.010176	0.760252	227	4	-3.5768	0.89299	0.89646	1.0	15165	1	-3.5768
CCDC65	6	0.0023284	0.010233	0.760252	228	5	-2.299	0.88509	0.89007	1.0	15033	1	-2.299
CCDC22	6	0.0023394	0.010282	0.760252	229	5	-4.2536	0.96918	0.96915	1.0	16537	0	-4.2536
DERA	6	0.0023614	0.010369	0.760252	230	4	-1.5723	0.13154	0.27961	0.97985	4908	2	-1.5723
ADAMTSL2	6	0.0023644	0.010382	0.760252	231	5	-2.8556	0.69662	0.78267	1.0	13191	1	-2.8556
CHRNG	6	0.0023709	0.010405	0.760252	232	6	-1.7291	0.99763	0.99761	1.0	17167	0	-1.7291
CDK2AP2	5	0.0023804	0.010447	0.760252	233	4	-2.2345	0.54236	0.67158	1.0	11305	1	-2.2345
RSBN1L	6	0.0023896	0.010485	0.760252	234	5	-3.8162	0.96268	0.96266	1.0	16422	0	-3.8162
RHPN2	6	0.0023958	0.010511	0.760252	235	4	-2.8223	0.56853	0.69121	1.0	11609	2	-2.8223
SPACA1	6	0.0024014	0.010532	0.760252	236	3	-0.54162	0.40724	0.57409	1.0	9685	2	-0.54162
GPR78	6	0.0024061	0.010556	0.760252	237	6	-2.6137	0.99759	0.99758	1.0	17166	0	-2.6137
ABTB2	6	0.0024134	0.01058	0.760252	238	4	-2.9732	0.18296	0.34334	0.985997	5993	2	-2.9732
UGDH	6	0.0024143	0.010583	0.760252	239	6	-3.9521	0.99759	0.99757	1.0	17165	0	-3.9521
KLF1	6	0.0024147	0.010585	0.760252	240	6	-2.2507	0.99759	0.99757	1.0	17164	0	-2.2507
IL31	6	0.0024386	0.010681	0.763958	241	6	-3.5896	0.99756	0.99754	1.0	17163	0	-3.5896
SOX3	6	0.0024592	0.010765	0.766733	242	6	-2.2443	0.99754	0.99752	1.0	17162	0	-2.2443
BCL2L12	6	0.0024813	0.010857	0.770097	243	4	-2.89	0.54468	0.67327	1.0	11339	1	-2.89
ARHGEF10L	6	0.0025207	0.011015	0.771777	244	3	0.13672	0.10579	0.23949	0.971888	4245	3	0.13672
C16orf72	6	0.0025283	0.011048	0.771777	245	5	-3.7343	0.86923	0.87809	1.0	14832	1	-3.7343
FAM161A	6	0.0025352	0.011082	0.771777	246	5	-3.5835	0.80847	0.83881	1.0	14133	1	-3.5835
ARHGEF9	6	0.0025377	0.01109	0.771777	247	6	-2.9176	0.99746	0.99745	1.0	17161	0	-2.9176
ABCB8	6	0.0025449	0.011116	0.771777	248	4	-3.2409	0.25424	0.42781	1.0	7341	1	-3.2409
TMEM74B	5	0.0025606	0.011187	0.771777	249	4	-3.4141	0.73667	0.80097	1.0	13490	1	-3.4141
TMEM240	6	0.0025908	0.011315	0.771777	250	6	-3.476	0.9965	0.99648	1.0	17134	0	-3.476
SLC5A10	6	0.0025925	0.011323	0.771777	251	4	-2.1372	0.56434	0.68808	1.0	11564	1	-2.1372
PAX6	6	0.0025936	0.011328	0.771777	252	4	-1.635	0.58477	0.70311	1.0	11819	2	-1.635
NFATC1	6	0.0025992	0.011347	0.771777	253	6	-1.955	0.9974	0.99739	1.0	17160	0	-1.955
STAT4	6	0.0026086	0.01138	0.771777	254	6	-1.8455	0.99523	0.99519	1.0	17093	0	-1.8455
PICK1	6	0.0026309	0.011463	0.771777	255	5	-3.0263	0.98408	0.98405	1.0	16832	0	-3.0263
GPAA1	6	0.0026366	0.011486	0.771777	256	5	-2.6729	0.6313	0.73691	1.0	12355	1	-2.6729
ABCC9	6	0.0026565	0.01156	0.771777	257	2	1.748	0.014139	0.048068	0.846484	964	4	1.748
ERLEC1	6	0.002658	0.011566	0.771777	258	3	-0.40941	0.76595	0.81544	1.0	13736	1	-0.40941
KRT27	6	0.0027373	0.011866	0.771777	259	5	-2.7628	0.56689	0.68999	1.0	11593	1	-2.7628
IL13	6	0.0027381	0.011869	0.771777	260	4	-2.7248	0.35902	0.5396	1.0	9133	2	-2.7248
CHD2	6	0.0027559	0.011942	0.771777	261	4	-1.9688	0.53537	0.66639	1.0	11213	2	-1.9688
FAM32A	2	0.0027686	0.011988	0.771777	262	1	-1.7484	0.57262	0.69434	1.0	11666	1	-1.7484
ABCC1	6	0.0027891	0.012069	0.771777	263	4	-1.4339	0.63757	0.74158	1.0	12433	2	-1.4339
FRS3	6	0.0027952	0.012089	0.771777	264	5	-2.5493	0.89969	0.90205	1.0	15264	1	-2.5493
PDHA2	5	0.0028079	0.012142	0.771777	265	5	-3.4705	0.99719	0.99719	1.0	17159	0	-3.4705
GRIN2D	6	0.0028082	0.012145	0.771777	266	5	-3.3639	0.23195	0.40227	1.0	6912	1	-3.3639
IFT172	6	0.0028332	0.012245	0.771777	267	6	-1.866	0.99717	0.99717	1.0	17157	0	-1.866
C1orf106	6	0.0028416	0.012283	0.771777	268	6	-2.1327	0.99716	0.99716	1.0	17156	0	-2.1327
SPARC	6	0.0028456	0.012302	0.771777	269	6	-2.45	0.99715	0.99716	1.0	17155	0	-2.45
ABCD3	6	0.0028626	0.012361	0.771777	270	6	-2.6684	0.99311	0.99302	1.0	17049	0	-2.6684
ANKLE1	6	0.002863	0.012363	0.771777	271	6	-1.8096	0.99714	0.99714	1.0	17154	0	-1.8096
GNB5	6	0.0029137	0.012566	0.771777	272	5	-2.0967	0.86933	0.87817	1.0	14835	1	-2.0967
ZNF559	2	0.0029174	0.012585	0.771777	273	2	-4.3477	0.99708	0.99709	1.0	17153	0	-4.3477
MTMR11	6	0.0029199	0.012595	0.771777	274	6	-2.3308	0.99708	0.99709	1.0	17152	0	-2.3308
MYBPC3	6	0.00292	0.012595	0.771777	275	4	-3.1175	0.096076	0.22183	0.968699	3947	2	-3.1175
VRK3	6	0.0029202	0.012596	0.771777	276	4	-2.5139	0.24566	0.41819	1.0	7170	2	-2.5139
PPME1	6	0.0029417	0.01269	0.771777	277	6	-2.4267	0.99409	0.99402	1.0	17064	0	-2.4267
TBC1D2	6	0.002949	0.012727	0.771777	278	6	-2.2276	0.99705	0.99705	1.0	17151	0	-2.2276
MDGA1	6	0.0029858	0.012898	0.771777	279	2	-0.040874	0.71402	0.79042	1.0	13321	1	-0.040874
GUCY1A3	6	0.0029874	0.012905	0.771777	280	4	-2.4705	0.6167	0.72616	1.0	12178	1	-2.4705
ZFP37	6	0.0029963	0.012944	0.771777	281	6	-3.084	0.997	0.997	1.0	17149	0	-3.084
PINK1	6	0.0030109	0.013003	0.771777	282	6	-2.3243	0.99699	0.99699	1.0	17148	0	-2.3243
TSC1	6	0.003013	0.01301	0.771777	283	6	-1.7873	0.99699	0.99699	1.0	17147	0	-1.7873
SHROOM2	6	0.0030147	0.013013	0.771777	284	5	-1.9431	0.91738	0.9178	1.0	15547	1	-1.9431
ARSG	6	0.0030299	0.013073	0.771777	285	5	-3.1386	0.94358	0.94361	1.0	16027	0	-3.1386
MT2A	2	0.0030478	0.013152	0.771777	286	2	-2.2182	0.99695	0.99694	1.0	17146	0	-2.2182
HEATR6	6	0.0030487	0.013154	0.771777	287	5	-2.0019	0.96556	0.96555	1.0	16469	0	-2.0019
SLC14A1	6	0.0030513	0.013161	0.771777	288	1	0.6579	0.082931	0.19733	0.958698	3548	4	0.6579
GPR148	4	0.0030751	0.013262	0.771777	289	4	-3.1347	0.99692	0.9969	1.0	17145	0	-3.1347
DCP1B	6	0.003085	0.0133	0.771777	290	2	0.49314	0.26472	0.43959	1.0	7534	3	0.49314
MTHFR	6	0.0030972	0.013355	0.771777	291	5	-2.3835	0.54054	0.67021	1.0	11286	1	-2.3835
SULF1	6	0.0031042	0.013382	0.771777	292	6	-3.4065	0.9969	0.99687	1.0	17144	0	-3.4065
NOSIP	6	0.0031085	0.013405	0.771777	293	6	-3.2331	0.99689	0.99687	1.0	17143	0	-3.2331
HTR3B	6	0.0031168	0.013443	0.771777	294	3	0.20159	0.19009	0.35203	0.985997	6137	3	0.20159
LRRC58	5	0.0031277	0.013484	0.771777	295	4	-2.7985	0.89216	0.89579	1.0	15153	0	-2.7985
UGGT2	6	0.0031308	0.013497	0.771777	296	5	-3.8343	0.98619	0.98614	1.0	16883	0	-3.8343
NFIL3	4	0.0031417	0.013542	0.771777	297	2	-1.6477	0.097915	0.2252	0.970907	3996	1	-1.6477
CD320	6	0.003147	0.013566	0.771777	298	5	-3.7406	0.73139	0.79848	1.0	13449	1	-3.7406
PPM1F	6	0.0031607	0.013626	0.771777	299	6	-1.7406	0.99684	0.99681	1.0	17142	0	-1.7406
PHF20	6	0.003165	0.013642	0.771777	300	5	-3.6213	0.94614	0.94618	1.0	16063	0	-3.6213
CERCAM	6	0.0031664	0.01365	0.771777	301	6	-1.8506	0.99419	0.99412	1.0	17069	0	-1.8506
P2RY2	5	0.0031684	0.013661	0.771777	302	4	-2.1011	0.034421	0.099765	0.917067	1871	1	-2.1011
TRPV5	6	0.0031706	0.013669	0.771777	303	5	-1.6789	0.72814	0.79694	1.0	13415	1	-1.6789
DYM	6	0.0031777	0.013693	0.771777	304	4	-1.1367	0.1537	0.30745	0.980985	5389	2	-1.1367
TMEM150C	6	0.0031824	0.01371	0.771777	305	3	-2.2604	0.0025269	0.010631	0.727153	252	1	-2.2604
RXFP3	6	0.003189	0.013739	0.771777	306	6	-1.383	0.99681	0.99678	1.0	17141	0	-1.383
C15orf52	6	0.00319	0.013746	0.771777	307	3	-0.99558	0.63695	0.74111	1.0	12421	2	-0.99558
HHLA2	6	0.0032177	0.013872	0.776312	308	3	-0.11165	0.22678	0.39605	0.999213	6830	3	-0.11165
OVOL1	6	0.0032545	0.014046	0.782256	309	6	-2.8749	0.99675	0.99671	1.0	17140	0	-2.8749
SFRP1	6	0.0032802	0.014139	0.782256	310	6	-2.4341	0.99672	0.99668	1.0	17138	0	-2.4341
MNF1	5	0.0033007	0.014215	0.782256	311	4	-1.8951	0.92723	0.9273	1.0	15702	0	-1.8951
PCGF3	6	0.0033292	0.014334	0.782256	312	5	-3.4676	0.77635	0.82093	1.0	13825	1	-3.4676
M6PR	6	0.0033296	0.014335	0.782256	313	4	-2.0129	0.58619	0.7041	1.0	11834	1	-2.0129
PTPRA	6	0.0033374	0.014362	0.782256	314	6	-2.3817	0.99475	0.99471	1.0	17080	0	-2.3817
HMHA1	6	0.0033407	0.014374	0.782256	315	5	-3.591	0.65496	0.75476	1.0	12674	1	-3.591
FMN1	6	0.0033535	0.014426	0.782256	316	6	-1.9112	0.98989	0.98986	1.0	16969	0	-1.9112
PTOV1	6	0.0033592	0.014448	0.782256	317	6	-2.5567	0.9923	0.99222	1.0	17024	0	-2.5567
GLIS3	6	0.0033718	0.01449	0.782256	318	6	-1.7751	0.99663	0.9966	1.0	17137	0	-1.7751
PSMD9	6	0.0033747	0.014502	0.782256	319	6	-2.2936	0.99663	0.9966	1.0	17136	0	-2.2936
FRAS1	6	0.0033789	0.014522	0.782256	320	4	-0.93485	0.058351	0.15009	0.933567	2769	2	-0.93485
LIPK	6	0.003443	0.01478	0.789695	321	5	-1.7461	0.20428	0.3694	0.990295	6429	1	-1.7461
SLC16A12	6	0.0034607	0.014853	0.789695	322	3	-1.2726	0.06527	0.16362	0.946483	2972	2	-1.2726
GJB2	4	0.0034741	0.014902	0.789695	323	4	-4.3188	0.99653	0.9965	1.0	17135	0	-4.3188
IQCA1	6	0.0034837	0.014941	0.789695	324	5	-2.2154	0.39021	0.5618	1.0	9491	1	-2.2154
LY6K	6	0.0035007	0.015013	0.789695	325	2	0.53222	0.21196	0.37851	0.991535	6580	3	0.53222
AGTR2	5	0.0035085	0.015048	0.789695	326	4	-2.1378	0.73398	0.79968	1.0	13476	1	-2.1378
SCPEP1	6	0.0035238	0.01512	0.789695	327	4	-3.4832	0.49266	0.63543	1.0	10702	2	-3.4832
BGN	6	0.0035719	0.015317	0.789695	328	5	-3.4947	0.48372	0.62897	1.0	10581	1	-3.4947
CRELD1	6	0.0035945	0.015407	0.789695	329	4	-2.6932	0.91926	0.91958	1.0	15580	1	-2.6932
QRICH1	6	0.0036213	0.01551	0.789695	330	5	-3.3811	0.62725	0.73394	1.0	12299	1	-3.3811
CLPSL2	6	0.0036214	0.015511	0.789695	331	5	-1.8833	0.90583	0.9073	1.0	15353	1	-1.8833
TNFRSF14	6	0.0036328	0.015559	0.789695	332	4	-3.6979	0.54509	0.67355	1.0	11343	1	-3.6979
DGUOK	6	0.003641	0.015596	0.789695	333	4	-0.88515	0.83935	0.85777	1.0	14478	1	-0.88515
ARHGAP1	6	0.0036443	0.015611	0.789695	334	6	-2.9973	0.99636	0.99634	1.0	17132	0	-2.9973
FOXN2	5	0.0036514	0.015637	0.789695	335	4	-2.5208	0.68557	0.7779	1.0	13114	1	-2.5208
CABLES2	6	0.0036535	0.015643	0.789695	336	6	-2.2045	0.99635	0.99633	1.0	17130	0	-2.2045
KIAA1683	6	0.0036752	0.01574	0.789695	337	4	-1.7366	0.3354	0.51556	1.0	8752	2	-1.7366
C2orf47	5	0.0036775	0.015746	0.789695	338	3	-1.5215	0.89849	0.90101	1.0	15246	0	-1.5215
CTTNBP2NL	4	0.0036961	0.015807	0.789695	339	2	-0.2917	0.35151	0.53259	1.0	9033	1	-0.2917
ITFG2	6	0.0036989	0.015818	0.789695	340	6	-1.5355	0.9963	0.99629	1.0	17129	0	-1.5355
GOLGB1	6	0.0037065	0.015848	0.789695	341	5	-1.5758	0.81955	0.84541	1.0	14250	1	-1.5758
C2orf42	6	0.0037072	0.015849	0.789695	342	6	-2.0002	0.99599	0.99598	1.0	17123	0	-2.0002
FAM184B	6	0.0037095	0.015858	0.789695	343	6	-1.3308	0.99629	0.99628	1.0	17128	0	-1.3308
ZBED2	4	0.0037398	0.015977	0.789695	344	4	-3.6786	0.99525	0.99521	1.0	17094	0	-3.6786
BORA	6	0.0037612	0.01607	0.789695	345	6	-1.2195	0.99624	0.99623	1.0	17127	0	-1.2195
PML	6	0.003772	0.016109	0.789695	346	5	-3.7084	0.9735	0.97343	1.0	16624	0	-3.7084
CIC	6	0.0038472	0.016409	0.789695	347	6	-2.4293	0.99615	0.99614	1.0	17126	0	-2.4293
SOGA3	6	0.0038509	0.016422	0.789695	348	5	-1.4307	0.92736	0.92744	1.0	15719	0	-1.4307
FYTTD1	6	0.003852	0.016424	0.789695	349	3	-1.1712	0.60097	0.71472	1.0	11996	2	-1.1712
EIF4E1B	6	0.0038818	0.016562	0.789695	350	5	-3.2196	0.57094	0.6931	1.0	11638	1	-3.2196
DYX1C1	6	0.00389	0.016599	0.789695	351	5	-2.1361	0.96898	0.96895	1.0	16535	0	-2.1361
XAF1	6	0.0038908	0.016602	0.789695	352	2	-0.059715	0.077681	0.18742	0.951615	3391	2	-0.059715
HES4	6	0.0039025	0.016651	0.789695	353	6	-2.4515	0.9961	0.99608	1.0	17125	0	-2.4515
OR13H1	4	0.0039145	0.016706	0.789695	354	2	-0.82669	0.18311	0.34351	0.985997	5997	2	-0.82669
SYT17	6	0.0039212	0.016734	0.789695	355	2	-0.22133	0.93682	0.93689	1.0	15879	0	-0.22133
ZNF610	2	0.0039254	0.016752	0.789695	356	2	-3.8288	0.99607	0.99605	1.0	17124	0	-3.8288
VSX2	6	0.0039263	0.016756	0.789695	357	3	-1.063	0.85851	0.8705	1.0	14707	1	-1.063
NR3C2	6	0.0039685	0.016914	0.789695	358	3	-0.18523	0.25485	0.42849	1.0	7353	3	-0.18523
FAM81B	6	0.0040049	0.017057	0.789695	359	5	-2.0106	0.20667	0.37221	0.990298	6468	1	-2.0106
CHRM1	6	0.0040337	0.017174	0.789695	360	4	-0.75152	0.49319	0.6358	1.0	10712	2	-0.75152
PLB1	6	0.0040339	0.017174	0.789695	361	3	-0.05403	0.14115	0.29174	0.97985	5127	3	-0.05403
FAM110B	5	0.0040363	0.017185	0.789695	362	4	-4.7347	0.92884	0.92894	1.0	15744	0	-4.7347
LTBP2	6	0.0040388	0.017197	0.789695	363	3	-0.29887	0.65016	0.75108	1.0	12602	2	-0.29887
C17orf105	4	0.0040446	0.017217	0.789695	364	4	-2.5392	0.99596	0.99594	1.0	17122	0	-2.5392
S1PR1	4	0.004048	0.017235	0.789695	365	3	-2.2692	0.83315	0.85372	1.0	14408	0	-2.2692
IL7	3	0.0040517	0.01725	0.789695	366	1	1.6216	0.062788	0.15882	0.94639	2892	2	1.6216
ID4	5	0.004064	0.017299	0.789695	367	3	-1.4966	0.8908	0.89462	1.0	15125	0	-1.4966
ITGAV	6	0.0040853	0.017392	0.789695	368	3	-0.4943	0.14828	0.30067	0.979929	5286	3	-0.4943
HPS4	6	0.0040897	0.01741	0.789695	369	4	-3.0658	0.24676	0.41943	1.0	7188	2	-3.0658
MEP1A	6	0.0040917	0.01742	0.789695	370	5	-3.166	0.57336	0.6949	1.0	11675	1	-3.166
MFSD10	6	0.0040994	0.017445	0.789695	371	5	-1.2689	0.92884	0.92894	1.0	15745	0	-1.2689
HELLS	6	0.0041153	0.017511	0.789695	372	5	-2.8726	0.4506	0.60541	1.0	10196	1	-2.8726
MACROD1	6	0.0041396	0.017611	0.789695	373	6	-2.1133	0.99586	0.99585	1.0	17120	0	-2.1133
PPM1J	6	0.0041441	0.017632	0.789695	374	5	-3.0087	0.45144	0.60601	1.0	10208	1	-3.0087
CCDC152	1	0.0041448	0.017634	0.789695	375	1	-4.1582	0.99586	0.99584	1.0	17119	0	-4.1582
SLC38A4	6	0.0041559	0.017679	0.789695	376	6	-2.5257	0.99584	0.99583	1.0	17118	0	-2.5257
MSL1	6	0.0041649	0.017714	0.789695	377	6	-2.3182	0.99575	0.99573	1.0	17116	0	-2.3182
OR6V1	6	0.0042016	0.017859	0.789695	378	4	-2.0809	0.61564	0.7254	1.0	12161	2	-2.0809
NDUFA13	6	0.0042072	0.017883	0.789695	379	6	-2.6363	0.99579	0.99578	1.0	17117	0	-2.6363
IRF2	6	0.0042304	0.017973	0.789695	380	3	-0.74228	0.51896	0.65438	1.0	11009	1	-0.74228
STAC3	6	0.0042316	0.017977	0.789695	381	5	-1.5603	0.91686	0.91731	1.0	15535	1	-1.5603
ZCCHC18	5	0.0042361	0.017995	0.789695	382	4	-0.56561	0.11635	0.25839	0.973912	4569	1	-0.56561
TMEM102	6	0.0042584	0.018091	0.789695	383	6	-2.6084	0.99574	0.99572	1.0	17115	0	-2.6084
OR8K5	3	0.004281	0.018186	0.789695	384	1	-0.11101	0.86002	0.87155	1.0	14728	0	-0.11101
GRSF1	6	0.0042862	0.018211	0.789695	385	5	-4.4397	0.78947	0.8281	1.0	13943	1	-4.4397
ARSD	6	0.0042958	0.018244	0.789695	386	5	-1.644	0.95905	0.95901	1.0	16322	0	-1.644
NCKAP1	6	0.004302	0.01827	0.789695	387	4	-2.1954	0.71169	0.78938	1.0	13296	1	-2.1954
ABCF3	6	0.0043053	0.018285	0.789695	388	6	-3.4027	0.99536	0.99532	1.0	17099	0	-3.4027
B3GAT3	2	0.0043075	0.018297	0.789695	389	2	-3.516	0.99569	0.99567	1.0	17114	0	-3.516
TMCC1	6	0.0043172	0.018334	0.789695	390	4	-2.7659	0.0090477	0.032279	0.826712	659	2	-2.7659
CAPN1	6	0.0043216	0.01835	0.789695	391	5	-3.3542	0.81046	0.83999	1.0	14161	1	-3.3542
ANAPC13	2	0.0043464	0.01845	0.789695	392	2	-5.1649	0.99565	0.99563	1.0	17113	0	-5.1649
KPTN	6	0.0043613	0.018502	0.789695	393	5	-1.8014	0.97411	0.97404	1.0	16637	0	-1.8014
SURF6	6	0.0043708	0.018537	0.789695	394	6	-2.1905	0.99563	0.9956	1.0	17112	0	-2.1905
BAZ1B	6	0.0043793	0.018571	0.789695	395	6	-3.4908	0.99562	0.9956	1.0	17111	0	-3.4908
OVCA2	5	0.0043828	0.018581	0.789695	396	4	-2.7126	0.83517	0.85505	1.0	14430	1	-2.7126
FCHSD1	6	0.0043895	0.018605	0.789695	397	5	-1.4291	0.17819	0.3375	0.985373	5903	1	-1.4291
DPP3	6	0.0043897	0.018605	0.789695	398	6	-2.2841	0.99561	0.99558	1.0	17110	0	-2.2841
GPSM2	6	0.0044043	0.018659	0.789695	399	6	-2.379	0.9956	0.99556	1.0	17109	0	-2.379
PLA2G2D	6	0.0044146	0.018693	0.789695	400	5	-4.3327	0.71939	0.79285	1.0	13361	1	-4.3327
KCTD3	6	0.0044208	0.018718	0.789695	401	4	-3.6423	0.041225	0.11469	0.92857	2127	2	-3.6423
NUP35	3	0.0044225	0.018727	0.789695	402	3	-1.9792	0.99558	0.99555	1.0	17108	0	-1.9792
RGS6	6	0.0044338	0.018771	0.789695	403	4	-2.4287	0.67638	0.77116	1.0	12974	2	-2.4287
NPEPPS	6	0.0044344	0.018774	0.789695	404	6	-1.8957	0.99557	0.99554	1.0	17107	0	-1.8957
WSB2	6	0.0044423	0.018805	0.789695	405	6	-1.871	0.99556	0.99553	1.0	17106	0	-1.871
NDUFAF3	6	0.0044463	0.018824	0.789695	406	6	-3.2342	0.99555	0.99553	1.0	17104	0	-3.2342
ACOT7	6	0.004471	0.018929	0.789695	407	5	-2.3621	0.93856	0.93864	1.0	15921	0	-2.3621
KCNJ2	6	0.0044718	0.018932	0.789695	408	3	0.2092	0.27207	0.44779	1.0	7685	3	0.2092
PLEKHA3	3	0.004474	0.018941	0.789695	409	3	-2.2334	0.90639	0.90779	1.0	15362	0	-2.2334
TSPYL2	6	0.0044862	0.018988	0.789695	410	5	-1.9176	0.34359	0.52425	1.0	8885	1	-1.9176
DET1	6	0.0044965	0.019026	0.789695	411	5	-1.6855	0.94816	0.94818	1.0	16104	0	-1.6855
TRIP13	6	0.004501	0.019044	0.789695	412	6	-1.8722	0.9955	0.99547	1.0	17103	0	-1.8722
ANKK1	6	0.0045093	0.019079	0.789695	413	5	-1.8517	0.97282	0.97278	1.0	16613	0	-1.8517
AOC3	4	0.0045258	0.019142	0.789695	414	2	0.12604	0.38339	0.55686	1.0	9401	2	0.12604
OR5A2	3	0.0045331	0.01917	0.789695	415	3	-1.5939	0.99547	0.99544	1.0	17102	0	-1.5939
MVB12B	6	0.0045577	0.01925	0.789695	416	1	0.7576	0.02384	0.075612	0.886011	1471	3	0.7576
ALG3	6	0.0045764	0.019319	0.789695	417	6	-3.8882	0.99542	0.99539	1.0	17100	0	-3.8882
NXNL1	6	0.0045916	0.019374	0.789695	418	5	-0.94288	0.83825	0.85707	1.0	14467	1	-0.94288
CD209	6	0.0046231	0.019506	0.789695	419	2	0.58901	0.19786	0.36156	0.988589	6302	3	0.58901
NCOR1	6	0.004643	0.019591	0.789695	420	5	-3.0621	0.94197	0.94205	1.0	15991	0	-3.0621
TBC1D30	6	0.0046762	0.019725	0.789695	421	6	-2.4664	0.99532	0.99529	1.0	17098	0	-2.4664
GANAB	6	0.0046886	0.019766	0.789695	422	5	-3.8514	0.9237	0.92378	1.0	15644	1	-3.8514
ALDH16A1	6	0.0046935	0.019787	0.789695	423	6	-1.4221	0.99531	0.99527	1.0	17097	0	-1.4221
EGFL8	6	0.004695	0.019793	0.789695	424	6	-2.579	0.9953	0.99527	1.0	17096	0	-2.579
ANKRD27	6	0.0046962	0.019799	0.789695	425	4	-2.1584	0.65729	0.75653	1.0	12698	2	-2.1584
RFX8	6	0.0047001	0.019812	0.789695	426	5	-1.7147	0.72019	0.79323	1.0	13366	1	-1.7147
LRWD1	6	0.0047031	0.019826	0.789695	427	5	-1.8464	0.94057	0.94065	1.0	15964	0	-1.8464
SREBF2	6	0.0047059	0.019837	0.789695	428	5	-2.693	0.75809	0.8114	1.0	13670	1	-2.693
ARAF	6	0.0047382	0.019957	0.789695	429	6	-0.89886	0.99526	0.99522	1.0	17095	0	-0.89886
RNASE1	5	0.0047418	0.019967	0.789695	430	4	-2.7792	0.30468	0.48295	1.0	8238	1	-2.7792
ILKAP	6	0.004754	0.020011	0.789695	431	5	-2.773	0.90132	0.90344	1.0	15286	1	-2.773
TRMT44	6	0.0047614	0.020037	0.789695	432	4	-1.8231	0.47391	0.62181	1.0	10470	2	-1.8231
PSPN	3	0.004788	0.020149	0.789695	433	2	-2.8201	0.77092	0.81808	1.0	13776	0	-2.8201
TECRL	6	0.0048019	0.020205	0.789695	434	4	-2.8492	0.31582	0.49483	1.0	8421	2	-2.8492
SLC48A1	6	0.0048023	0.020207	0.789695	435	6	-2.4238	0.9952	0.99516	1.0	17092	0	-2.4238
ARHGAP29	6	0.0048169	0.020261	0.789695	436	5	-3.572	0.97454	0.97447	1.0	16651	0	-3.572
ABL2	6	0.0048195	0.02027	0.789695	437	1	1.9657	0.0046551	0.018042	0.792555	386	5	1.9657
MAP7D2	6	0.0048288	0.020309	0.789695	438	5	-3.0909	0.98367	0.98363	1.0	16827	0	-3.0909
SPATA31D1	6	0.0048711	0.020484	0.789695	439	6	-1.4053	0.99513	0.9951	1.0	17091	0	-1.4053
MIA2	4	0.0048777	0.020509	0.789695	440	4	-3.3312	0.99512	0.99508	1.0	17090	0	-3.3312
SLC35E2	1	0.0048784	0.020513	0.789695	441	1	-6.9035	0.99512	0.99508	1.0	17089	0	-6.9035
FIBCD1	6	0.0048832	0.020533	0.789695	442	6	-2.1768	0.99512	0.99508	1.0	17088	0	-2.1768
P2RY6	5	0.0048877	0.020546	0.789695	443	5	-2.7361	0.99511	0.99507	1.0	17087	0	-2.7361
CCNG2	3	0.0048906	0.020556	0.789695	444	3	-2.149	0.95268	0.95269	1.0	16195	0	-2.149
CSNK2A2	6	0.0048929	0.02057	0.789695	446	6	-2.6964	0.99511	0.99507	1.0	17086	0	-2.6964
C11orf52	6	0.0048929	0.02057	0.789695	445	4	-2.7585	0.43584	0.59487	1.0	10015	2	-2.7585
SPSB1	5	0.0049027	0.020604	0.789695	447	4	-3.1747	0.6485	0.7498	1.0	12575	1	-3.1747
LRRC18	6	0.0049156	0.020661	0.789695	448	4	-2.5574	0.73767	0.80143	1.0	13498	1	-2.5574
ROBO2	6	0.0049412	0.020772	0.789695	449	5	-1.8079	0.98614	0.98609	1.0	16879	0	-1.8079
DMRT2	6	0.0049503	0.020803	0.789695	450	1	1.6885	0.011898	0.041211	0.83795	847	4	1.6885
RAPGEF1	6	0.0049669	0.020861	0.789695	451	3	-0.68629	0.30743	0.48585	1.0	8288	3	-0.68629
TRIB1	6	0.0049711	0.020871	0.789695	452	5	-3.5745	0.12738	0.27431	0.97816	4832	1	-3.5745
SZRD1	5	0.0049719	0.020874	0.789695	453	3	-0.46162	0.32154	0.50084	1.0	8507	2	-0.46162
CELSR3	6	0.0049913	0.020958	0.789695	454	6	-1.1247	0.99501	0.99497	1.0	17085	0	-1.1247
BAG4	3	0.0050015	0.021002	0.789695	455	2	-3.1889	0.66137	0.75959	1.0	12763	1	-3.1889
APMAP	6	0.0050111	0.02104	0.789695	456	5	-3.3234	0.91506	0.91562	1.0	15509	1	-3.3234
KRT76	4	0.0050208	0.021081	0.789695	457	3	-1.9375	0.44221	0.59952	1.0	10099	1	-1.9375
FBXO42	6	0.005051	0.021192	0.789695	458	6	-2.1957	0.99495	0.99492	1.0	17084	0	-2.1957
HEATR4	6	0.0050511	0.021192	0.789695	459	5	-2.1347	0.97392	0.97385	1.0	16629	0	-2.1347
TMEM238	5	0.0050544	0.0212	0.789695	460	1	0.7127	0.054534	0.14251	0.933279	2627	4	0.7127
DCBLD2	6	0.0050567	0.02121	0.789695	461	6	-1.4223	0.99494	0.99491	1.0	17083	0	-1.4223
TMPRSS3	6	0.0050568	0.02121	0.789695	462	4	-0.85202	0.41732	0.5815	1.0	9806	2	-0.85202
CABP2	6	0.0050573	0.021212	0.789695	463	5	-3.4195	0.94846	0.94848	1.0	16113	0	-3.4195
ABCC6	6	0.0050892	0.021335	0.792559	464	5	-1.7518	0.89585	0.89883	1.0	15197	1	-1.7518
PCNT	6	0.0051122	0.02144	0.794045	465	6	-2.9741	0.99489	0.99486	1.0	17082	0	-2.9741
C7orf76	4	0.0051368	0.021551	0.794045	466	3	-1.6905	0.62301	0.73075	1.0	12249	1	-1.6905
IGF2BP1	6	0.0051403	0.021566	0.794045	467	4	-2.7748	0.1925	0.35499	0.985997	6192	2	-2.7748
PALLD	6	0.0051466	0.021594	0.794045	468	4	-1.9074	0.43904	0.59723	1.0	10058	2	-1.9074
UBR7	6	0.0052118	0.021857	0.794045	469	6	-2.6837	0.99479	0.99476	1.0	17081	0	-2.6837
PDZRN3	6	0.005212	0.021858	0.794045	470	6	-1.77	0.9919	0.99183	1.0	17015	0	-1.77
EVX2	6	0.005224	0.021899	0.794045	471	5	-2.6748	0.42986	0.59038	1.0	9941	1	-2.6748
HOXD10	4	0.0052241	0.021899	0.794045	472	2	-1.5501	0.47377	0.62172	1.0	10469	1	-1.5501
TBCK	6	0.0052697	0.022059	0.794045	473	5	-4.1076	0.38273	0.55639	1.0	9394	1	-4.1076
SLC35F4	6	0.005277	0.022078	0.794045	474	3	-1.7715	0.3071	0.4855	1.0	8278	1	-1.7715
KCNC2	6	0.0052775	0.022079	0.794045	475	5	-0.52971	0.30458	0.48284	1.0	8235	1	-0.52971
VPS4B	6	0.0052854	0.022111	0.794045	476	6	-1.9474	0.99471	0.99468	1.0	17079	0	-1.9474
ATG9B	6	0.0052891	0.022126	0.794045	477	3	-0.87665	0.021183	0.068646	0.880772	1341	3	-0.87665
GRID2IP	6	0.0052897	0.022128	0.794045	478	5	-3.2129	0.9741	0.97402	1.0	16636	0	-3.2129
NSD1	6	0.0053062	0.022185	0.794045	479	3	-2.2801	0.48489	0.6298	1.0	10595	2	-2.2801
CA2	6	0.005311	0.022204	0.794045	480	3	-0.093035	0.22839	0.398	1.0	6858	3	-0.093035
MAP3K1	6	0.0053429	0.022334	0.794045	481	4	-2.0659	0.3869	0.55936	1.0	9446	2	-2.0659
IP6K1	6	0.0053447	0.022342	0.794045	482	6	-2.5438	0.99466	0.99462	1.0	17078	0	-2.5438
GPBP1L1	6	0.0053472	0.022354	0.794045	483	5	-3.4256	0.94789	0.94792	1.0	16099	0	-3.4256
INPP5J	6	0.0053744	0.022449	0.794045	484	5	-1.5786	0.98629	0.98624	1.0	16885	0	-1.5786
SECISBP2L	6	0.0053776	0.022465	0.794045	485	6	-2.0712	0.99174	0.99168	1.0	17013	0	-2.0712
TMEM184B	6	0.0053869	0.022509	0.794045	486	6	-1.6814	0.99461	0.99457	1.0	17077	0	-1.6814
GPR61	6	0.0054083	0.022601	0.794045	487	3	-1.482	0.21818	0.38593	0.995782	6680	3	-1.482
TMEM52B	5	0.0054105	0.02261	0.794045	488	5	-3.0103	0.98998	0.98993	1.0	16970	0	-3.0103
SUPT3H	3	0.0054357	0.022699	0.794045	489	3	-2.5019	0.99456	0.99452	1.0	17076	0	-2.5019
TGFB1I1	6	0.0054389	0.022709	0.794045	490	4	-1.6068	0.57692	0.69755	1.0	11723	2	-1.6068
EDEM3	6	0.0054463	0.022739	0.794045	491	5	-2.4863	0.77307	0.8192	1.0	13805	1	-2.4863
SMYD2	6	0.005448	0.022745	0.794045	492	6	-1.824	0.99455	0.99451	1.0	17075	0	-1.824
OAZ2	6	0.0054537	0.022765	0.794045	493	5	-1.8265	0.90155	0.90362	1.0	15291	1	-1.8265
ARL16	5	0.0054681	0.022828	0.794045	494	3	-1.3999	0.72096	0.7936	1.0	13371	1	-1.3999
HNF1A	6	0.0054694	0.022834	0.794045	495	6	-3.121	0.99453	0.99448	1.0	17074	0	-3.121
GABARAPL2	6	0.0054737	0.022849	0.794045	496	4	-1.8258	0.7915	0.82921	1.0	13964	1	-1.8258
FNBP1	6	0.0055372	0.023117	0.801751	497	5	-1.922	0.54184	0.67121	1.0	11299	1	-1.922
CRYBB3	6	0.005586	0.023319	0.807139	498	6	-1.933	0.99441	0.99436	1.0	17073	0	-1.933
PAPSS1	6	0.0056152	0.023442	0.808584	499	3	-0.87193	0.11138	0.24956	0.972942	4420	3	-0.87193
SCIMP	3	0.0056185	0.023455	0.808584	500	3	-4.6818	0.99438	0.99434	1.0	17072	0	-4.6818
GPR1	5	0.0056401	0.023538	0.809587	501	2	0.14047	0.12692	0.27372	0.97767	4824	2	0.14047
LRP4	6	0.0056678	0.023642	0.809587	502	4	-2.4571	0.77816	0.82188	1.0	13841	1	-2.4571
ZNF410	6	0.0056699	0.023647	0.809587	503	5	-2.1151	0.8196	0.84544	1.0	14251	1	-2.1151
GABRQ	6	0.0056796	0.023682	0.809587	504	5	-1.7637	0.47133	0.61999	1.0	10442	1	-1.7637
PREP	6	0.0056978	0.023759	0.809587	505	5	-1.3735	0.50071	0.64116	1.0	10799	1	-1.3735
KCNU1	6	0.0057029	0.023778	0.809587	506	4	-2.4523	0.91457	0.91519	1.0	15499	1	-2.4523
RAB25	5	0.0057124	0.023813	0.809587	507	5	-2.3715	0.99429	0.99423	1.0	17071	0	-2.3715
CORO1A	6	0.0057367	0.023902	0.810867	508	6	-1.8485	0.99426	0.9942	1.0	17070	0	-1.8485
LRP5	6	0.0057809	0.024056	0.810867	509	5	-1.8646	0.91473	0.91534	1.0	15503	1	-1.8646
GPR151	6	0.0057823	0.024063	0.810867	510	4	-3.7108	0.12713	0.27399	0.977997	4829	2	-3.7108
RUNDC1	6	0.0058004	0.024128	0.810867	511	4	-2.4823	0.33564	0.5158	1.0	8757	2	-2.4823
LENG9	6	0.0058281	0.024235	0.810867	512	6	-2.1585	0.99417	0.99411	1.0	17068	0	-2.1585
COL10A1	6	0.005829	0.024238	0.810867	513	6	-3.935	0.99417	0.99411	1.0	17067	0	-3.935
INTS2	6	0.0058761	0.024428	0.810867	514	6	-2.4744	0.99412	0.99405	1.0	17066	0	-2.4744
CEBPB	5	0.0058927	0.024505	0.810867	515	4	-4.5401	0.26782	0.44307	1.0	7603	1	-4.5401
PSMF1	6	0.005898	0.024524	0.810867	516	6	-3.253	0.9941	0.99403	1.0	17065	0	-3.253
PTGES3L	6	0.0059093	0.024572	0.810867	517	5	-1.9414	0.95045	0.95052	1.0	16160	0	-1.9414
ZNF232	5	0.0059157	0.024599	0.810867	518	4	-2.9664	0.94744	0.94746	1.0	16090	0	-2.9664
BET1L	6	0.0059314	0.024667	0.810867	519	5	-2.0295	0.84707	0.86278	1.0	14568	1	-2.0295
PCYOX1L	6	0.0059388	0.024693	0.810867	520	5	-1.1986	0.92206	0.92219	1.0	15621	1	-1.1986
PGLYRP2	6	0.0059471	0.024716	0.810867	521	5	-2.5106	0.84916	0.86409	1.0	14593	1	-2.5106
HNRNPR	4	0.0059532	0.024738	0.810867	522	3	-0.95693	0.83557	0.85531	1.0	14436	0	-0.95693
PLCB2	6	0.0059559	0.024747	0.810867	523	5	-3.364	0.93723	0.93732	1.0	15886	0	-3.364
RAB17	6	0.0059685	0.024793	0.810867	524	6	-3.5732	0.99403	0.99395	1.0	17063	0	-3.5732
BEND2	6	0.0059759	0.024827	0.810867	525	3	-0.98777	0.11851	0.26221	0.973912	4640	3	-0.98777
FADS6	6	0.0059793	0.024844	0.810867	526	5	-3.9055	0.77902	0.82235	1.0	13846	1	-3.9055
OVCH1	6	0.00598	0.024846	0.810867	527	5	-3.389	0.97837	0.97835	1.0	16724	0	-3.389
HUNK	6	0.0059821	0.024854	0.810867	528	4	-0.82878	0.58122	0.70061	1.0	11779	1	-0.82878
DHX35	6	0.0060054	0.024944	0.810867	529	6	-1.921	0.99399	0.99392	1.0	17062	0	-1.921
CHRNA10	6	0.006007	0.024952	0.810867	530	4	-2.9158	0.78805	0.8273	1.0	13931	1	-2.9158
F10	6	0.0060169	0.024986	0.810867	531	5	-2.0265	0.23211	0.40248	1.0	6916	1	-2.0265
CAMTA2	6	0.0060277	0.025026	0.810867	532	6	-0.82789	0.99397	0.9939	1.0	17061	0	-0.82789
NPBWR1	5	0.0060888	0.025259	0.812358	533	2	-0.15276	0.85207	0.86608	1.0	14630	1	-0.15276
FTSJ2	6	0.0061006	0.0253	0.812358	534	5	-2.2835	0.90209	0.90408	1.0	15298	1	-2.2835
TRPC1	6	0.0061275	0.025399	0.812358	535	4	-1.1197	0.91911	0.91944	1.0	15577	1	-1.1197
PPIL6	3	0.0061498	0.025486	0.812358	536	2	-2.1314	0.61834	0.72735	1.0	12193	1	-2.1314
COG8	6	0.0061692	0.025566	0.812358	537	6	-2.2339	0.99383	0.99375	1.0	17060	0	-2.2339
ACOX1	6	0.0061711	0.025573	0.812358	538	5	-3.2751	0.95738	0.95733	1.0	16289	0	-3.2751
BCAT1	6	0.0061778	0.025597	0.812358	539	5	-1.628	0.67443	0.7697	1.0	12948	1	-1.628
FBXL4	6	0.0061786	0.0256	0.812358	540	5	-2.5131	0.20829	0.37416	0.990298	6507	1	-2.5131
EEPD1	6	0.0061929	0.025645	0.812358	541	3	0.096341	0.23227	0.40266	1.0	6919	3	0.096341
WDYHV1	5	0.0061992	0.025664	0.812358	542	5	-1.6901	0.9938	0.99372	1.0	17059	0	-1.6901
ZBTB45	5	0.0062203	0.025755	0.812358	543	4	-2.6141	0.62555	0.73263	1.0	12278	1	-2.6141
CCDC18	6	0.0062392	0.025829	0.812358	544	2	0.28811	0.28822	0.46541	1.0	7962	3	0.28811
ALKBH3	6	0.0062519	0.025881	0.812358	545	4	-3.3161	0.59504	0.71047	1.0	11934	2	-3.3161
AMN1	2	0.0062648	0.025931	0.812358	546	2	-3.3597	0.99052	0.99048	1.0	16983	0	-3.3597
MPP3	6	0.0062925	0.026031	0.812358	547	4	-2.9356	0.62719	0.73389	1.0	12298	1	-2.9356
VPS29	6	0.0062962	0.026046	0.812358	548	6	-2.6271	0.9937	0.99362	1.0	17057	0	-2.6271
ATP2A1	6	0.0063026	0.026071	0.812358	549	5	-1.2533	0.83737	0.85649	1.0	14455	1	-1.2533
MYOF	6	0.0063236	0.026153	0.812358	550	4	-1.5501	0.035641	0.10247	0.919704	1918	2	-1.5501
DMXL2	6	0.0063415	0.026224	0.812358	551	4	-1.2631	0.5871	0.70475	1.0	11848	2	-1.2631
C19orf71	6	0.0063639	0.026314	0.812358	552	6	-2.1222	0.99364	0.99356	1.0	17056	0	-2.1222
MMP8	6	0.006378	0.026363	0.812358	553	5	-2.3656	0.87873	0.88517	1.0	14954	1	-2.3656
EBF2	6	0.0064079	0.026457	0.812358	554	4	-2.1298	0.60323	0.71636	1.0	12020	2	-2.1298
SP5	6	0.0064398	0.026592	0.812358	555	6	-2.3675	0.98849	0.98845	1.0	16936	0	-2.3675
MICALCL	5	0.0064445	0.02661	0.812358	556	4	-2.9066	0.5667	0.68984	1.0	11589	1	-2.9066
MYL1	4	0.00645	0.026628	0.812358	557	3	-2.5256	0.040012	0.11204	0.926118	2077	1	-2.5256
ZNF461	4	0.006453	0.026638	0.812358	558	4	-2.2605	0.99355	0.99348	1.0	17055	0	-2.2605
MTO1	6	0.0064543	0.026644	0.812358	559	5	-2.4807	0.18225	0.34249	0.985997	5985	1	-2.4807
MFAP4	6	0.0064823	0.026751	0.812358	560	6	-2.7186	0.99352	0.99345	1.0	17054	0	-2.7186
SPERT	5	0.0064893	0.026779	0.812358	561	4	-2.2659	0.43185	0.59186	1.0	9965	1	-2.2659
RARG	6	0.0064926	0.026789	0.812358	562	4	-2.3141	0.07516	0.18271	0.949877	3313	2	-2.3141
TMEM17	4	0.0064995	0.026814	0.812358	563	3	-4.9235	0.8238	0.84793	1.0	14296	0	-4.9235
SP9	5	0.0065072	0.026846	0.812358	564	4	-2.366	0.89279	0.89629	1.0	15163	0	-2.366
KRT85	6	0.0065197	0.026896	0.812358	565	2	0.11727	0.27901	0.45537	1.0	7805	2	0.11727
ME3	6	0.0065244	0.026919	0.812358	566	5	-2.5937	0.8497	0.86446	1.0	14602	1	-2.5937
WHSC1L1	6	0.0065796	0.027137	0.812358	567	6	-2.5527	0.99342	0.99335	1.0	17053	0	-2.5527
SRGAP3	6	0.0065843	0.027155	0.812358	568	3	-0.4001	0.43512	0.59433	1.0	10003	2	-0.4001
LRRCC1	6	0.006585	0.027159	0.812358	569	2	0.70878	0.092467	0.21521	0.967249	3831	4	0.70878
ERMAP	6	0.0065936	0.027187	0.812358	570	6	-1.4968	0.99341	0.99334	1.0	17052	0	-1.4968
CDCA2	6	0.0066619	0.027463	0.812358	571	6	-1.7449	0.99334	0.99326	1.0	17051	0	-1.7449
TEX19	4	0.0066772	0.027511	0.812358	572	3	-3.1811	0.91428	0.91491	1.0	15496	0	-3.1811
SLC17A2	6	0.0066943	0.027582	0.812358	573	6	-2.3956	0.99331	0.99323	1.0	17050	0	-2.3956
L2HGDH	6	0.0067107	0.027653	0.812358	574	4	-3.6335	0.18505	0.3459	0.985997	6039	2	-3.6335
TGIF2	5	0.0067141	0.027665	0.812358	575	3	-1.756	0.96226	0.96221	1.0	16410	0	-1.756
MDGA2	6	0.0067159	0.027672	0.812358	576	3	-0.40644	0.89715	0.89992	1.0	15219	1	-0.40644
KCNJ16	4	0.0067202	0.027689	0.812358	577	3	-2.4254	0.73124	0.7984	1.0	13448	1	-2.4254
SLC9C2	6	0.0067406	0.027772	0.812358	578	5	-2.4072	0.95767	0.95763	1.0	16295	0	-2.4072
CCDC30	6	0.0067487	0.0278	0.812358	579	3	-2.4428	0.3291	0.50893	1.0	8639	2	-2.4428
SLITRK3	5	0.0067798	0.027909	0.812358	580	5	-2.4194	0.97313	0.97306	1.0	16618	0	-2.4194
PTPN4	6	0.0068059	0.027999	0.812358	581	5	-3.0224	0.87134	0.87965	1.0	14851	1	-3.0224
NRN1L	6	0.00683	0.028088	0.812358	582	3	-0.82587	0.35279	0.5339	1.0	9047	3	-0.82587
TBC1D8B	6	0.0068409	0.028131	0.812358	583	4	-0.63827	0.054078	0.14157	0.933279	2610	2	-0.63827
MORC3	6	0.0068464	0.028151	0.812358	584	4	-1.9285	0.86671	0.8763	1.0	14799	1	-1.9285
C12orf57	6	0.006847	0.028155	0.812358	585	6	-2.5456	0.98968	0.98964	1.0	16966	0	-2.5456
PPP2R1B	6	0.006874	0.028259	0.812358	586	3	-1.0793	0.32206	0.5014	1.0	8520	2	-1.0793
RMDN3	6	0.0068878	0.028307	0.812358	587	5	-1.5009	0.95024	0.95031	1.0	16156	0	-1.5009
MOV10	6	0.006965	0.02861	0.812358	588	5	-2.2346	0.88243	0.888	1.0	14992	1	-2.2346
PIWIL2	6	0.006977	0.028661	0.812358	589	2	1.1735	0.051647	0.13657	0.933279	2500	4	1.1735
IL26	3	0.0069974	0.028738	0.812358	590	2	-0.5962	0.1138	0.25387	0.97382	4492	1	-0.5962
TGOLN2	6	0.0070019	0.02875	0.812358	591	6	-1.7369	0.993	0.99291	1.0	17048	0	-1.7369
NUB1	6	0.0070071	0.028776	0.812358	592	3	-2.5342	0.16329	0.31934	0.981589	5607	2	-2.5342
TRIM52	5	0.0070082	0.028778	0.812358	593	5	-1.7667	0.98279	0.98275	1.0	16811	0	-1.7667
CA8	5	0.0070159	0.028806	0.812358	594	2	0.33511	0.43855	0.59686	1.0	10050	2	0.33511
FHL2	6	0.0070274	0.02885	0.812358	595	5	-1.4906	0.98227	0.98224	1.0	16805	0	-1.4906
IQCF1	3	0.0070301	0.028858	0.812358	596	3	-4.0706	0.98006	0.98007	1.0	16738	0	-4.0706
EDC3	6	0.0070309	0.02886	0.812358	597	6	-2.2414	0.99297	0.99288	1.0	17047	0	-2.2414
SPATS2L	6	0.0070325	0.028866	0.812358	598	5	-2.4436	0.38969	0.56141	1.0	9479	1	-2.4436
SIPA1	6	0.0070404	0.02889	0.812358	599	5	-0.92808	0.51785	0.65358	1.0	11001	1	-0.92808
OTOL1	6	0.0070423	0.028896	0.812358	600	5	-1.7518	0.65779	0.75691	1.0	12706	1	-1.7518
G3BP1	2	0.0070443	0.028903	0.812358	601	2	-3.3916	0.99296	0.99287	1.0	17046	0	-3.3916
PVALB	2	0.0070506	0.028922	0.812358	602	1	-1.3242	0.35402	0.53516	1.0	9067	1	-1.3242
PABPC1L	6	0.00706	0.028954	0.812358	603	6	-1.0328	0.99294	0.99286	1.0	17045	0	-1.0328
MBD1	6	0.0070634	0.028967	0.812358	604	5	-1.8214	0.6569	0.75624	1.0	12693	1	-1.8214
FAM127A	2	0.00707	0.028993	0.812358	605	2	-3.1375	0.99293	0.99285	1.0	17044	0	-3.1375
OR2D3	3	0.007078	0.029028	0.812358	606	3	-4.5525	0.99292	0.99284	1.0	17043	0	-4.5525
CPO	3	0.0071022	0.02912	0.812358	607	3	-1.9824	0.9929	0.99282	1.0	17042	0	-1.9824
NPHP4	6	0.0071076	0.029139	0.812358	608	2	0.99994	0.048238	0.12952	0.933279	2378	3	0.99994
RMND1	5	0.0071085	0.029142	0.812358	609	5	-3.8963	0.98838	0.98835	1.0	16934	0	-3.8963
HYI	6	0.00711	0.029148	0.812358	610	5	-3.1963	0.95167	0.95171	1.0	16181	0	-3.1963
C1QTNF1	6	0.0071152	0.029171	0.812358	611	6	-2.2374	0.99288	0.99281	1.0	17041	0	-2.2374
RMND5A	5	0.0071562	0.029323	0.812358	612	2	0.40339	0.21782	0.38549	0.99562	6674	3	0.40339
SAMD9L	6	0.0071729	0.029394	0.812358	613	3	-0.63797	0.5447	0.67328	1.0	11340	2	-0.63797
DNAJC6	6	0.0072011	0.029506	0.812358	614	4	-2.8717	0.25612	0.42994	1.0	7384	2	-2.8717
C9orf72	2	0.0072274	0.029609	0.812358	615	2	-2.9034	0.99277	0.99269	1.0	17038	0	-2.9034
FAM184A	6	0.0072668	0.029776	0.812358	616	4	-1.35	0.82695	0.84987	1.0	14334	1	-1.35
PDE4B	6	0.0072962	0.029899	0.812358	617	6	-1.5629	0.9927	0.99262	1.0	17037	0	-1.5629
SLC43A1	6	0.0072977	0.029904	0.812358	618	4	-3.6459	0.47664	0.62379	1.0	10492	2	-3.6459
PHKB	6	0.0072979	0.029904	0.812358	619	5	-2.8634	0.23306	0.40361	1.0	6929	1	-2.8634
FUK	6	0.0073027	0.029922	0.812358	620	6	-2.5164	0.9927	0.99261	1.0	17036	0	-2.5164
FAM49A	6	0.0073173	0.029978	0.812358	621	3	-1.1799	0.48606	0.63066	1.0	10614	2	-1.1799
CD46	3	0.0073392	0.030055	0.812358	622	3	-3.7092	0.96372	0.9637	1.0	16444	0	-3.7092
MRPL21	6	0.0073453	0.030078	0.812358	623	6	-2.5191	0.99265	0.99258	1.0	17035	0	-2.5191
WAC	6	0.0073689	0.03016	0.812358	624	4	-1.9854	0.44274	0.5999	1.0	10107	2	-1.9854
MROH7	6	0.0073857	0.030215	0.812358	625	5	-2.3191	0.97462	0.97456	1.0	16652	0	-2.3191
UCHL3	4	0.0073863	0.030216	0.812358	626	4	-2.1241	0.99261	0.99253	1.0	17034	0	-2.1241
BPHL	6	0.0073925	0.030243	0.812358	627	6	-1.5489	0.99261	0.99252	1.0	17033	0	-1.5489
GEN1	4	0.0074018	0.030277	0.812358	628	4	-2.0934	0.9926	0.99252	1.0	17031	0	-2.0934
ARL15	6	0.0074147	0.030323	0.812358	629	5	-1.4639	0.39086	0.56227	1.0	9504	1	-1.4639
PITPNB	6	0.0074222	0.030353	0.812358	630	6	-2.9682	0.99258	0.9925	1.0	17030	0	-2.9682
SLC25A46	5	0.007423	0.030358	0.812358	631	4	-2.2275	0.8221	0.84691	1.0	14281	1	-2.2275
AFF3	6	0.0074273	0.030378	0.812358	632	4	-2.8055	0.17371	0.33207	0.98416	5810	1	-2.8055
LMLN	6	0.0074289	0.030386	0.812358	633	6	-2.2613	0.99257	0.99249	1.0	17029	0	-2.2613
ZC3H13	6	0.0074342	0.030403	0.812358	634	3	-0.59636	0.047044	0.12702	0.933279	2336	3	-0.59636
GAB1	6	0.0074499	0.030458	0.812358	635	4	-2.6888	0.011606	0.040308	0.833373	833	2	-2.6888
GPR139	6	0.0075022	0.030637	0.812358	636	5	-2.9017	0.20298	0.36774	0.989383	6405	1	-2.9017
APCS	2	0.0075088	0.030663	0.812358	637	1	-1.6972	0.60989	0.72124	1.0	12102	0	-1.6972
R3HDML	6	0.0075126	0.030679	0.812358	638	4	-3.4493	0.059146	0.15165	0.935892	2793	2	-3.4493
AMPH	6	0.0075218	0.030713	0.812358	639	3	-0.44983	0.067636	0.16816	0.947365	3056	3	-0.44983
ZBTB11	6	0.0075238	0.030719	0.812358	640	5	-1.7173	0.98041	0.98042	1.0	16788	0	-1.7173
TMEM109	6	0.0075307	0.030748	0.812358	641	4	-1.8592	0.20311	0.36791	0.989383	6408	2	-1.8592
TMED9	6	0.0075525	0.030835	0.812358	642	5	-3.0698	0.87447	0.88197	1.0	14895	1	-3.0698
NPBWR2	6	0.0075647	0.030881	0.812358	643	4	-2.8692	0.45246	0.60672	1.0	10220	2	-2.8692
SLC32A1	6	0.0075792	0.030932	0.812358	644	4	-0.5878	0.62061	0.72902	1.0	12224	2	-0.5878
KRT12	6	0.0075861	0.030953	0.812358	645	4	-2.8819	0.20569	0.3711	0.990298	6452	2	-2.8819
FADD	6	0.0075945	0.030978	0.812358	646	6	-2.1037	0.99241	0.99232	1.0	17028	0	-2.1037
WEE2	6	0.0075948	0.030981	0.812358	647	4	-2.4945	0.52827	0.66103	1.0	11130	1	-2.4945
CD59	4	0.0076023	0.031007	0.812358	648	2	-1.0527	0.40981	0.576	1.0	9721	2	-1.0527
LCTL	6	0.0076044	0.031016	0.812358	649	4	-2.3883	0.6721	0.76787	1.0	12919	1	-2.3883
FKBP8	6	0.0076097	0.031031	0.812358	650	6	-4.0379	0.99239	0.99231	1.0	17027	0	-4.0379
CYB5RL	6	0.0076583	0.031221	0.812358	651	5	-1.7764	0.58672	0.70447	1.0	11840	1	-1.7764
ATP5H	1	0.0076818	0.031316	0.812358	652	1	-6.0935	0.99232	0.99224	1.0	17026	0	-6.0935
HOXA13	6	0.0076867	0.031333	0.812358	653	6	-3.0924	0.99231	0.99224	1.0	17025	0	-3.0924
USP20	6	0.0077106	0.031417	0.812358	654	6	-1.8094	0.99229	0.99221	1.0	17023	0	-1.8094
FRZB	6	0.0077606	0.031582	0.812358	655	3	-0.17899	0.36972	0.54716	1.0	9248	2	-0.17899
GPD2	4	0.0077813	0.031653	0.812358	656	3	-3.9429	0.90721	0.90851	1.0	15372	0	-3.9429
SFRP4	6	0.0077943	0.031703	0.812358	657	5	-2.5813	0.53386	0.66525	1.0	11185	1	-2.5813
RBM46	6	0.0077978	0.031721	0.812358	658	4	-2.4856	0.23552	0.40654	1.0	6978	2	-2.4856
NKX3-1	6	0.0078002	0.031728	0.812358	659	4	-1.9844	0.57188	0.69379	1.0	11647	1	-1.9844
DEPDC7	6	0.0078009	0.03173	0.812358	660	4	-1.4988	0.32035	0.49961	1.0	8485	2	-1.4988
PIWIL1	6	0.0078167	0.031777	0.812358	661	5	-2.5127	0.97682	0.97674	1.0	16689	0	-2.5127
LBX1	6	0.0078378	0.031853	0.812358	662	5	-1.6782	0.96331	0.96329	1.0	16437	0	-1.6782
BCL6B	6	0.0078413	0.031867	0.812358	663	4	-1.3184	0.36701	0.54526	1.0	9214	2	-1.3184
B3GNT2	3	0.0078433	0.031874	0.812358	664	2	-5.6585	0.74228	0.80361	1.0	13531	0	-5.6585
IP6K3	6	0.0078492	0.031895	0.812358	665	5	-2.8262	0.49173	0.63473	1.0	10687	1	-2.8262
ATP1A4	6	0.0078569	0.031925	0.812358	666	4	-2.2929	0.86242	0.87323	1.0	14759	1	-2.2929
PI4K2A	6	0.007859	0.031929	0.812358	667	4	-0.87291	0.56373	0.68761	1.0	11553	2	-0.87291
SLCO1A2	4	0.0078732	0.031984	0.812358	668	3	-1.5983	0.49391	0.63631	1.0	10718	1	-1.5983
CCDC111	3	0.0078895	0.032044	0.812358	669	3	-3.0439	0.99211	0.99205	1.0	17021	0	-3.0439
KIAA0368	6	0.0078911	0.032052	0.812358	670	4	-2.7275	0.25481	0.42844	1.0	7351	1	-2.7275
NF1	6	0.0079013	0.032097	0.812358	671	4	-1.3598	0.13226	0.28054	0.97985	4922	2	-1.3598
RPA4	3	0.0079148	0.032161	0.812358	672	2	-1.2944	0.056443	0.14636	0.933279	2691	1	-1.2944
KLF10	6	0.0079225	0.032191	0.812358	673	4	-1.3566	0.33895	0.51937	1.0	8809	2	-1.3566
QTRT1	6	0.0079319	0.032223	0.812358	674	5	-4.0248	0.1398	0.29009	0.97985	5097	1	-4.0248
MUC15	4	0.0079386	0.032245	0.812358	675	4	-1.3411	0.99206	0.99199	1.0	17020	0	-1.3411
CFLAR	6	0.007939	0.032247	0.812358	676	6	-3.6439	0.99206	0.99199	1.0	17019	0	-3.6439
PLXNA2	6	0.0079659	0.03234	0.812358	677	6	-2.8429	0.99203	0.99196	1.0	17018	0	-2.8429
PTPRO	6	0.0079935	0.032448	0.812358	678	3	-1.1	0.053466	0.14035	0.933279	2583	2	-1.1
MAGEB18	5	0.0079981	0.03246	0.812358	679	4	-3.4217	0.27669	0.45286	1.0	7759	1	-3.4217
IZUMO4	6	0.0080145	0.032511	0.812358	680	5	-1.5175	0.50559	0.64472	1.0	10857	1	-1.5175
GPR137B	6	0.0080217	0.032533	0.812358	681	4	-1.9045	0.81525	0.84279	1.0	14205	1	-1.9045
PPL	6	0.008042	0.032602	0.812358	682	4	-2.4157	0.94885	0.94887	1.0	16126	0	-2.4157
PHRF1	6	0.0080447	0.032611	0.812358	683	6	-2.4741	0.99196	0.99188	1.0	17017	0	-2.4741
NPM3	6	0.0080484	0.032628	0.812358	684	5	-2.7749	0.95075	0.95081	1.0	16165	0	-2.7749
TMEM260	6	0.0080737	0.032721	0.812358	685	3	-0.50456	0.15786	0.31256	0.980985	5492	3	-0.50456
PLAC8	3	0.0080784	0.032744	0.812358	686	3	-4.0447	0.99192	0.99185	1.0	17016	0	-4.0447
OR52N2	4	0.0080806	0.032754	0.812358	687	3	-1.9671	0.68629	0.77821	1.0	13119	1	-1.9671
SERPINB10	5	0.0080855	0.032776	0.812358	688	4	-2.3299	0.65301	0.75329	1.0	12641	1	-2.3299
DSCR3	6	0.0081022	0.032845	0.812358	689	3	-0.022047	0.13718	0.28679	0.97985	5034	3	-0.022047
PCK2	6	0.0081163	0.032893	0.812358	690	5	-3.656	0.97805	0.97801	1.0	16715	0	-3.656
CLPP	6	0.0081316	0.032948	0.812358	691	4	-3.3092	0.59215	0.70838	1.0	11901	2	-3.3092
ATP6V0E2	6	0.0081404	0.03298	0.812358	692	4	-1.4493	0.46819	0.61774	1.0	10402	2	-1.4493
FTMT	4	0.0081441	0.032997	0.812358	693	1	0.20554	0.73429	0.79982	1.0	13478	1	0.20554
ZNF652	5	0.0081499	0.033017	0.812358	694	4	-3.1196	0.82057	0.84603	1.0	14263	1	-3.1196
GPBAR1	6	0.0081522	0.033033	0.812358	695	3	-0.17037	0.29058	0.46798	1.0	8000	3	-0.17037
PGF	6	0.0081627	0.033073	0.812358	696	4	-2.0957	0.93357	0.93369	1.0	15818	0	-2.0957
RAI2	4	0.0081985	0.033211	0.812358	697	3	-1.5192	0.83698	0.85622	1.0	14450	0	-1.5192
MYO1A	6	0.0082427	0.033365	0.812358	698	4	-3.0644	0.2393	0.41099	1.0	7049	2	-3.0644
MIOX	6	0.0082439	0.03337	0.812358	699	6	-3.1975	0.99176	0.99169	1.0	17014	0	-3.1975
LRRC8E	6	0.0082653	0.033455	0.812358	700	4	-1.6232	0.33937	0.51982	1.0	8818	2	-1.6232
EPOR	6	0.0082693	0.033474	0.812358	701	6	-1.6381	0.99173	0.99167	1.0	17012	0	-1.6381
HTR2C	6	0.0082877	0.033545	0.812358	702	4	-1.4965	0.79962	0.83374	1.0	14042	1	-1.4965
DPF1	6	0.0082896	0.033552	0.812358	703	5	-1.4161	0.9124	0.91316	1.0	15459	1	-1.4161
PSD2	6	0.0082974	0.033582	0.812358	704	6	-1.5669	0.98716	0.9871	1.0	16906	0	-1.5669
MLF2	6	0.0083031	0.033601	0.812358	705	5	-1.7877	0.12356	0.26936	0.975282	4759	1	-1.7877
AP2A1	6	0.0083077	0.033625	0.812358	706	5	-2.8258	0.2699	0.44537	1.0	7644	1	-2.8258
FOXO1	6	0.0083348	0.033721	0.812358	707	5	-3.2909	0.45426	0.60798	1.0	10236	1	-3.2909
CYP3A43	3	0.0083374	0.033732	0.812358	708	1	0.15494	0.45571	0.60899	1.0	10255	1	0.15494
TMEM127	6	0.0083384	0.033735	0.812358	709	6	-2.8572	0.99166	0.9916	1.0	17011	0	-2.8572
KDR	6	0.0083479	0.033771	0.812358	710	3	-0.96322	0.11819	0.26163	0.973912	4629	3	-0.96322
CSDE1	6	0.0083518	0.033788	0.812358	711	6	-1.5136	0.99165	0.99159	1.0	17010	0	-1.5136
WWC1	6	0.0083672	0.033844	0.812358	712	3	-1.3889	0.23352	0.40416	1.0	6936	3	-1.3889
ACVRL1	6	0.008375	0.033877	0.812358	713	3	-1.6591	0.87754	0.88426	1.0	14937	1	-1.6591
PNN	6	0.0083811	0.033903	0.812358	714	6	-2.3066	0.99162	0.99156	1.0	17009	0	-2.3066
KCNK16	6	0.0084043	0.033999	0.812358	715	6	-1.2319	0.9916	0.99154	1.0	17008	0	-1.2319
BRAT1	6	0.0084098	0.034016	0.812358	716	6	-3.1938	0.99159	0.99154	1.0	17007	0	-3.1938
LCN12	6	0.0084139	0.034027	0.812358	717	4	-2.4515	0.78008	0.82292	1.0	13857	1	-2.4515
P2RX7	6	0.0084273	0.034077	0.812358	718	5	-3.1724	0.79333	0.83024	1.0	13989	1	-3.1724
ENOX2	6	0.0084436	0.034127	0.812358	719	6	-0.73645	0.99156	0.9915	1.0	17006	0	-0.73645
HMOX2	6	0.008448	0.034146	0.812358	720	5	-2.6389	0.86171	0.87272	1.0	14748	1	-2.6389
MET	6	0.0084519	0.034159	0.812358	721	5	-2.0376	0.97049	0.97044	1.0	16565	0	-2.0376
MBD4	6	0.0084628	0.0342	0.812358	722	4	-1.1607	0.65317	0.7534	1.0	12644	1	-1.1607
GATA3	6	0.0084693	0.03423	0.812358	723	4	-2.3646	0.8212	0.8464	1.0	14266	1	-2.3646
LRIF1	6	0.0084784	0.034266	0.812358	724	5	-4.1789	0.80517	0.83696	1.0	14101	1	-4.1789
OR1D2	2	0.0084924	0.034319	0.812358	725	2	-3.236	0.99151	0.99146	1.0	17005	0	-3.236
CHMP4C	5	0.0085218	0.034442	0.812358	726	5	-1.9032	0.99148	0.99143	1.0	17004	0	-1.9032
GAS8	6	0.008525	0.034451	0.812358	727	6	-3.2673	0.99147	0.99142	1.0	17003	0	-3.2673
GPR171	3	0.008528	0.034465	0.812358	728	2	-5.6977	0.79957	0.83372	1.0	14041	0	-5.6977
JAG1	6	0.0085413	0.034517	0.812358	729	4	-1.3462	0.30768	0.48614	1.0	8298	1	-1.3462
ANO4	6	0.0085577	0.034575	0.812358	730	4	-1.6647	0.96295	0.96292	1.0	16430	0	-1.6647
KIAA0930	6	0.0085602	0.034583	0.812358	731	4	-3.1075	0.77868	0.82215	1.0	13844	1	-3.1075
ELL2	6	0.0085643	0.034599	0.812358	732	4	-1.8937	0.75338	0.80904	1.0	13645	1	-1.8937
GPR39	6	0.008566	0.034603	0.812358	733	6	-2.3694	0.99143	0.99138	1.0	17002	0	-2.3694
TCF20	6	0.0085909	0.034695	0.812358	734	6	-2.4235	0.99141	0.99135	1.0	17001	0	-2.4235
ZNF180	6	0.0086152	0.034776	0.812358	735	5	-4.0226	0.43706	0.59576	1.0	10031	1	-4.0226
CDH23	6	0.0086269	0.034815	0.812358	736	4	-2.4577	0.41073	0.57664	1.0	9731	2	-2.4577
ARHGAP27	6	0.0086503	0.034891	0.812358	737	5	-2.4693	0.027248	0.083439	0.902559	1592	1	-2.4693
CAPN5	6	0.0086546	0.034903	0.812358	738	6	-2.4799	0.99083	0.99079	1.0	16992	0	-2.4799
TMED1	6	0.0086822	0.035001	0.812358	739	4	-2.9036	0.29236	0.46985	1.0	8034	2	-2.9036
ATP6V1G3	3	0.0086856	0.03501	0.812358	740	3	-3.0285	0.99131	0.99126	1.0	17000	0	-3.0285
ELOVL6	5	0.0086928	0.035033	0.812358	741	5	-2.6351	0.98196	0.98195	1.0	16804	0	-2.6351
RANBP9	6	0.0086931	0.035033	0.812358	742	5	-1.2863	0.97844	0.97842	1.0	16726	0	-1.2863
LacZ	96	0.0087097	0.035101	0.812358	743	36	0.48919	0.0032854	0.013336	0.776394	296	47	0.48919
CCDC103	6	0.0087164	0.035127	0.812358	744	6	-0.69908	0.99128	0.99123	1.0	16999	0	-0.69908
MRGPRX1	2	0.0087303	0.035184	0.812358	745	2	-2.3292	0.97834	0.97832	1.0	16723	0	-2.3292
NECAB3	6	0.0087394	0.035219	0.812358	746	2	0.77698	0.10618	0.24022	0.971888	4254	3	0.77698
OSTF1	5	0.0087569	0.035282	0.812358	747	3	-1.9461	0.34649	0.52734	1.0	8940	2	-1.9461
BTBD9	6	0.008773	0.035331	0.812358	748	4	-2.1981	0.93919	0.93926	1.0	15934	0	-2.1981
EFCAB2	5	0.0087753	0.035342	0.812358	749	5	-2.1262	0.99122	0.99117	1.0	16998	0	-2.1262
REM1	6	0.0088046	0.035448	0.812358	750	4	-1.6716	0.68075	0.77453	1.0	13046	2	-1.6716
PDE10A	6	0.0088164	0.035494	0.812358	751	4	-1.4927	0.1119	0.25049	0.972942	4435	2	-1.4927
TAOK1	6	0.0088305	0.035544	0.812358	752	3	-0.15959	0.10857	0.24456	0.972635	4330	3	-0.15959
DPF3	6	0.0088551	0.035628	0.812358	753	5	-2.972	0.1563	0.31065	0.980985	5445	1	-2.972
STK11IP	6	0.0088603	0.03565	0.812358	754	2	0.13934	0.58005	0.69977	1.0	11759	2	0.13934
BABAM1	6	0.0088614	0.035654	0.812358	755	5	-3.7995	0.66814	0.76477	1.0	12846	1	-3.7995
TAX1BP3	6	0.0088698	0.035696	0.812358	756	3	-0.48601	0.13893	0.28896	0.97985	5079	2	-0.48601
ZNF230	2	0.0089235	0.035893	0.812358	757	2	-3.3287	0.99108	0.99101	1.0	16997	0	-3.3287
AGXT	6	0.008935	0.035936	0.812358	758	4	-2.4865	0.20127	0.36564	0.989331	6361	2	-2.4865
C1QTNF5	5	0.0089572	0.03601	0.812358	759	5	-2.093	0.98377	0.98374	1.0	16830	0	-2.093
TBC1D8	6	0.0089576	0.036011	0.812358	760	2	1.3223	0.033267	0.097126	0.909621	1838	4	1.3223
THADA	6	0.008988	0.036117	0.812358	761	4	-2.013	0.59122	0.70771	1.0	11887	2	-2.013
CD247	6	0.0090002	0.036161	0.812358	762	3	-0.99947	0.46558	0.6159	1.0	10369	1	-0.99947
TPM1	6	0.0090095	0.036194	0.812358	763	6	-1.9479	0.99099	0.99093	1.0	16996	0	-1.9479
FAM104A	6	0.0090407	0.036326	0.812358	764	6	-1.7092	0.99096	0.9909	1.0	16995	0	-1.7092
GRID2	6	0.0090477	0.036348	0.812358	765	4	-1.8373	0.419	0.58271	1.0	9828	2	-1.8373
SPTBN4	6	0.0090593	0.036394	0.812358	766	5	-2.0894	0.86982	0.87854	1.0	14840	1	-2.0894
GGA3	6	0.0090609	0.036404	0.812358	767	5	-2.8733	0.93177	0.93191	1.0	15788	0	-2.8733
TXNDC2	5	0.0090624	0.036409	0.812358	768	4	-2.0778	0.94804	0.94807	1.0	16101	0	-2.0778
C5orf56	6	0.0090628	0.036411	0.812358	769	3	-0.68889	0.80333	0.83589	1.0	14077	1	-0.68889
CAPRIN1	6	0.0090654	0.036417	0.812358	770	2	0.7787	0.058215	0.14981	0.933567	2763	4	0.7787
CNRIP1	6	0.0090779	0.036459	0.812358	771	3	-0.78365	0.14702	0.29914	0.97985	5258	2	-0.78365
AKNA	6	0.009093	0.036504	0.812358	772	4	-0.98475	0.12082	0.26572	0.974178	4698	2	-0.98475
TNRC6B	6	0.0091306	0.036644	0.812358	773	4	-1.2553	0.67981	0.77382	1.0	13030	1	-1.2553
STARD7	6	0.0091335	0.036656	0.812358	774	6	-1.7412	0.99087	0.99082	1.0	16994	0	-1.7412
ADAM10	6	0.0091387	0.036671	0.812358	775	6	-1.0174	0.99086	0.99081	1.0	16993	0	-1.0174
LRRTM3	6	0.0091858	0.036852	0.812358	776	4	-3.5001	0.41139	0.57711	1.0	9746	1	-3.5001
YAF2	6	0.0091913	0.036871	0.812358	777	5	-2.7594	0.83938	0.85779	1.0	14479	1	-2.7594
ACADM	6	0.0091961	0.036886	0.812358	778	4	-1.1396	0.65695	0.75628	1.0	12695	1	-1.1396
DDRGK1	6	0.0092258	0.036996	0.812358	779	6	-2.8035	0.99077	0.99072	1.0	16991	0	-2.8035
ATP13A1	6	0.0092364	0.037037	0.812358	780	6	-1.3308	0.99076	0.99071	1.0	16990	0	-1.3308
FANCC	6	0.00924	0.037054	0.812358	781	5	-2.8522	0.89972	0.90207	1.0	15265	1	-2.8522
SLC36A1	6	0.009247	0.037075	0.812358	782	4	-2.115	0.13288	0.28134	0.97985	4939	2	-2.115
TTLL5	6	0.0092646	0.037142	0.812358	783	5	-2.9708	0.58729	0.70488	1.0	11851	1	-2.9708
THAP6	3	0.0092754	0.037187	0.812358	784	2	-1.6845	0.53854	0.66877	1.0	11258	1	-1.6845
C17orf49	6	0.0092835	0.037212	0.812358	785	6	-1.8675	0.99072	0.99066	1.0	16989	0	-1.8675
TMEM229B	5	0.0092877	0.03723	0.812358	786	4	-2.0484	0.93681	0.93689	1.0	15878	0	-2.0484
RASSF1	6	0.0092948	0.037249	0.812358	787	6	-1.4232	0.99071	0.99065	1.0	16988	0	-1.4232
RASGRP1	6	0.0092975	0.03726	0.812358	788	6	-1.6086	0.9907	0.99065	1.0	16987	0	-1.6086
ZIM3	5	0.0093005	0.037273	0.812358	789	1	0.33671	0.35743	0.53849	1.0	9118	2	0.33671
SYPL2	6	0.0093064	0.037295	0.812358	790	5	-1.3408	0.17416	0.33262	0.98416	5825	1	-1.3408
SNX31	6	0.0093177	0.037347	0.812358	791	5	-2.0281	0.92444	0.92451	1.0	15655	1	-2.0281
EMD	6	0.0093262	0.037378	0.812358	792	3	-0.21958	0.098376	0.22604	0.970907	4010	3	-0.21958
SWAP70	6	0.0093284	0.037387	0.812358	793	2	1.4917	0.017253	0.057315	0.851693	1157	4	1.4917
FERMT2	6	0.0093742	0.037558	0.812358	794	4	-1.8529	0.82676	0.84977	1.0	14329	1	-1.8529
ABCC4	6	0.0093819	0.037581	0.812358	795	5	-3.0705	0.65988	0.75845	1.0	12737	1	-3.0705
JMJD7	6	0.0093914	0.037618	0.812358	796	3	-0.22452	0.86152	0.87259	1.0	14745	1	-0.22452
KLRK1	3	0.0094129	0.037698	0.812358	797	3	-1.9373	0.99059	0.99054	1.0	16986	0	-1.9373
PCYT2	6	0.009414	0.037701	0.812358	798	6	-1.6027	0.99059	0.99054	1.0	16985	0	-1.6027
RALGAPB	6	0.009414	0.037702	0.812358	799	6	-2.0889	0.98788	0.98785	1.0	16917	0	-2.0889
C16orf74	6	0.0094148	0.037703	0.812358	800	5	-1.5063	0.34322	0.52387	1.0	8882	1	-1.5063
PHF7	6	0.0094536	0.03784	0.813934	801	5	-2.0638	0.44262	0.59982	1.0	10105	1	-2.0638
MAPK8IP1	6	0.0094733	0.037909	0.813934	802	6	-2.2021	0.99053	0.99049	1.0	16984	0	-2.2021
DGCR2	6	0.0094923	0.037992	0.813934	803	6	-1.2716	0.99051	0.99047	1.0	16982	0	-1.2716
PID1	5	0.0095309	0.038138	0.813934	804	5	-3.9502	0.99047	0.99042	1.0	16981	0	-3.9502
MYLK3	6	0.0095434	0.038182	0.813934	805	4	-1.531	0.43318	0.59285	1.0	9985	2	-1.531
UBIAD1	6	0.009582	0.038317	0.813934	806	3	-0.86894	0.65442	0.75435	1.0	12661	2	-0.86894
STK19	6	0.0095909	0.038355	0.813934	807	4	-2.4585	0.92632	0.9264	1.0	15686	0	-2.4585
ATAD2	6	0.0096013	0.038397	0.813934	808	6	-1.6562	0.9904	0.99034	1.0	16980	0	-1.6562
PDS5B	6	0.0096026	0.038404	0.813934	809	6	-2.6318	0.9904	0.99034	1.0	16979	0	-2.6318
KPNA6	6	0.009613	0.038436	0.813934	810	3	-0.33086	0.042014	0.11642	0.92857	2156	2	-0.33086
FASN	6	0.0096225	0.038465	0.813934	811	6	-4.0554	0.99038	0.99031	1.0	16978	0	-4.0554
ZNF148	5	0.0096265	0.038481	0.813934	812	3	-1.9349	0.64212	0.74496	1.0	12489	1	-1.9349
SAMD9	5	0.0096273	0.038483	0.813934	813	3	-0.37271	0.76414	0.81449	1.0	13720	1	-0.37271
IL4I1	6	0.0096422	0.038544	0.813934	814	4	-1.9401	0.20025	0.36442	0.989331	6348	1	-1.9401
TMOD2	6	0.0096451	0.038554	0.813934	815	6	-2.9674	0.99035	0.99029	1.0	16977	0	-2.9674
KRT82	6	0.0096521	0.038581	0.813934	816	4	-1.1616	0.034098	0.099063	0.916559	1863	1	-1.1616
HNF4A	6	0.0096733	0.03865	0.813934	817	5	-2.4572	0.97051	0.97047	1.0	16566	0	-2.4572
ADAMDEC1	6	0.0096983	0.038742	0.813934	818	3	-0.78995	0.17023	0.32782	0.98416	5732	1	-0.78995
SORT1	6	0.0097067	0.038769	0.813934	819	5	-1.7417	0.18597	0.347	0.985997	6060	1	-1.7417
BAIAP2L2	6	0.0097173	0.038803	0.813934	820	3	-0.19782	0.18308	0.34349	0.985997	5995	3	-0.19782
FABP6	6	0.0097209	0.038817	0.813934	821	6	-1.0387	0.99028	0.99023	1.0	16976	0	-1.0387
PPP2R5A	5	0.0097352	0.03887	0.813934	822	3	-0.46633	0.50196	0.64204	1.0	10811	2	-0.46633
C14orf180	6	0.0097661	0.03899	0.813934	823	4	-2.7306	0.28533	0.4623	1.0	7915	2	-2.7306
VMA21	6	0.0097703	0.039006	0.813934	824	5	-1.9566	0.98511	0.98505	1.0	16853	0	-1.9566
SERTAD2	6	0.0097762	0.039029	0.813934	825	4	-2.5107	0.38572	0.55852	1.0	9433	2	-2.5107
ADAL	6	0.0097764	0.03903	0.813934	826	6	-2.2535	0.99022	0.99018	1.0	16975	0	-2.2535
SLC5A9	6	0.0097825	0.039051	0.813934	827	1	1.0653	0.078175	0.18832	0.951615	3410	4	1.0653
IL12RB1	6	0.009831	0.039219	0.81636	828	5	-2.6571	0.1189	0.2629	0.974075	4652	1	-2.6571
NOXO1	6	0.0098477	0.039277	0.81636	829	4	-1.4641	0.73013	0.79788	1.0	13428	1	-1.4641
TRAF2	6	0.0098572	0.03931	0.81636	830	6	-0.63068	0.99014	0.9901	1.0	16974	0	-0.63068
HTR7	6	0.0098917	0.039435	0.81745	831	3	-2.1189	0.66798	0.76466	1.0	12842	2	-2.1189
TARSL2	6	0.0098996	0.03947	0.81745	832	4	-1.9206	0.71397	0.7904	1.0	13319	1	-1.9206
TNRC6C	6	0.0099128	0.039504	0.81745	833	4	-1.8207	0.016411	0.054809	0.850358	1111	2	-1.8207
THRA	6	0.0099274	0.039564	0.817704	834	5	-2.2067	0.24991	0.42292	1.0	7248	1	-2.2067
CCDC42	6	0.009951	0.03965	0.818498	835	5	-1.309	0.075714	0.18377	0.949877	3331	1	-1.309
TNFSF18	2	0.0099836	0.039765	0.819242	836	2	-3.5256	0.99002	0.98997	1.0	16972	0	-3.5256
KLHL2	6	0.010003	0.03984	0.819242	837	3	-0.52079	0.26737	0.44256	1.0	7591	3	-0.52079
CRYM	6	0.010012	0.039874	0.819242	838	6	-2.3051	0.98999	0.98994	1.0	16971	0	-2.3051
OASL	6	0.010036	0.039956	0.819242	839	4	-2.0659	0.56071	0.68537	1.0	11518	2	-2.0659
HIATL1	6	0.010043	0.039976	0.819242	840	2	0.11779	0.14082	0.29135	0.97985	5120	2	0.11779
GNA15	6	0.010058	0.040029	0.819242	841	5	-3.3033	0.77179	0.81852	1.0	13788	1	-3.3033
ZNF646	5	0.010071	0.040078	0.819242	842	4	-3.7101	0.8646	0.87479	1.0	14775	1	-3.7101
WDR96	6	0.010072	0.040082	0.819242	843	4	-1.2188	0.18027	0.34011	0.985675	5945	2	-1.2188
ECM2	6	0.010084	0.040114	0.819242	844	4	-1.9617	0.93428	0.93442	1.0	15836	0	-1.9617
C16orf92	6	0.010108	0.040207	0.819719	845	3	-0.74958	0.20678	0.37234	0.990298	6470	1	-0.74958
AMOTL2	6	0.010131	0.040288	0.819719	846	5	-2.105	0.85553	0.8685	1.0	14666	1	-2.105
RILP	6	0.010148	0.040342	0.819719	847	5	-3.982	0.6614	0.75962	1.0	12764	1	-3.982
CATSPER4	6	0.010164	0.040397	0.819719	848	5	-1.9445	0.95666	0.95663	1.0	16274	0	-1.9445
ZNF580	5	0.010172	0.040422	0.819719	849	5	-3.2266	0.98983	0.98979	1.0	16968	0	-3.2266
ASPDH	6	0.010178	0.040442	0.819719	850	5	-3.3533	0.93949	0.93956	1.0	15941	0	-3.3533
SCML1	5	0.010199	0.040511	0.819719	851	4	-1.4384	0.5533	0.67981	1.0	11438	1	-1.4384
SETBP1	6	0.010202	0.040518	0.819719	852	2	1.2186	0.032755	0.095974	0.909621	1816	4	1.2186
ZNF628	5	0.010224	0.04061	0.820627	853	2	0.37107	0.064232	0.16158	0.946483	2938	2	0.37107
TBXA2R	6	0.010251	0.040708	0.821649	854	6	-2.0136	0.98975	0.98971	1.0	16967	0	-2.0136
CARM1	6	0.01027	0.040778	0.822101	855	5	-3.131	0.84437	0.86098	1.0	14536	1	-3.131
DNPH1	6	0.010299	0.040891	0.82307	856	5	-2.2385	0.82346	0.84774	1.0	14291	1	-2.2385
CHI3L1	6	0.01031	0.040922	0.82307	857	4	-2.2173	0.17902	0.33855	0.985675	5916	2	-2.2173
C20orf112	6	0.010337	0.041018	0.823603	858	6	-1.8162	0.98966	0.98962	1.0	16965	0	-1.8162
CCP110	6	0.010369	0.041144	0.823603	859	5	-1.4202	0.94934	0.94937	1.0	16134	0	-1.4202
ZNF599	5	0.010372	0.041153	0.823603	861	4	-1.9572	0.82569	0.8491	1.0	14314	1	-1.9572
XRCC6BP1	4	0.010372	0.04115	0.823603	860	4	-3.24	0.98963	0.98959	1.0	16964	0	-3.24
NDUFB11	6	0.010382	0.041187	0.823603	862	6	-2.8125	0.98962	0.98958	1.0	16963	0	-2.8125
XPC	6	0.010425	0.041348	0.824997	863	5	-2.2976	0.61275	0.72331	1.0	12132	1	-2.2976
OR6M1	3	0.010427	0.041353	0.824997	864	2	-0.24397	0.80128	0.83468	1.0	14059	0	-0.24397
TPD52L2	6	0.010455	0.041455	0.825226	865	3	-0.91504	0.47062	0.6195	1.0	10432	2	-0.91504
PARP10	6	0.010512	0.041671	0.825226	866	6	-2.0946	0.98949	0.98945	1.0	16962	0	-2.0946
FBXW7	6	0.010534	0.041748	0.825226	867	5	-1.471	0.93457	0.93471	1.0	15841	0	-1.471
IGLL5	3	0.010556	0.041832	0.825226	868	3	-2.6314	0.98944	0.9894	1.0	16961	0	-2.6314
SLC39A9	6	0.010563	0.041849	0.825226	869	4	-0.96222	0.49964	0.64039	1.0	10784	2	-0.96222
KCNK17	6	0.010569	0.041869	0.825226	870	4	-3.4122	0.55106	0.67809	1.0	11412	2	-3.4122
SDF2L1	6	0.010585	0.041931	0.825226	871	5	-3.3257	0.10582	0.23955	0.971888	4246	1	-3.3257
RNF26	4	0.010588	0.041944	0.825226	872	4	-2.019	0.98941	0.98937	1.0	16960	0	-2.019
NEK10	6	0.010608	0.042024	0.825226	873	4	-1.8028	0.39813	0.56751	1.0	9586	2	-1.8028
NXT1	3	0.01061	0.042031	0.825226	874	3	-3.96	0.98939	0.98935	1.0	16959	0	-3.96
SEC31A	6	0.010612	0.042036	0.825226	875	6	-1.7234	0.98939	0.98935	1.0	16958	0	-1.7234
ASF1B	6	0.010622	0.042073	0.825226	876	6	-2.5009	0.98938	0.98933	1.0	16957	0	-2.5009
PAX3	6	0.010625	0.042085	0.825226	877	6	-1.3583	0.98937	0.98933	1.0	16956	0	-1.3583
SFRP5	6	0.010629	0.042099	0.825226	878	4	-1.1446	0.57633	0.6971	1.0	11712	2	-1.1446
QSER1	5	0.010657	0.042201	0.825226	879	4	-2.2644	0.54265	0.67179	1.0	11308	1	-2.2644
RGS19	6	0.010693	0.042323	0.825226	880	5	-2.0029	0.94007	0.94017	1.0	15955	0	-2.0029
SNX17	6	0.010694	0.04233	0.825226	881	4	-0.47354	0.1179	0.2611	0.973912	4619	2	-0.47354
ANXA6	6	0.010703	0.042371	0.825226	882	5	-2.5043	0.35402	0.53516	1.0	9066	1	-2.5043
SEPT5	6	0.010745	0.042537	0.825226	883	5	-2.1694	0.92412	0.92418	1.0	15652	1	-2.1694
KLHL11	6	0.010791	0.042696	0.825226	884	4	-1.1556	0.87078	0.87925	1.0	14846	1	-1.1556
FAM194A	6	0.010807	0.042747	0.825226	885	3	-1.1533	0.21919	0.38711	0.996818	6694	3	-1.1533
GFI1B	6	0.010813	0.042767	0.825226	886	6	-1.2813	0.98919	0.98913	1.0	16955	0	-1.2813
WDR11	6	0.010825	0.04281	0.825226	887	5	-2.5638	0.87398	0.88159	1.0	14889	1	-2.5638
PRDM14	6	0.010832	0.042826	0.825226	888	4	-1.0167	0.57754	0.69799	1.0	11729	2	-1.0167
PLEKHA6	6	0.010863	0.042939	0.825226	889	5	-2.4333	0.47121	0.6199	1.0	10441	1	-2.4333
ZNF711	6	0.010864	0.042946	0.825226	890	3	0.34675	0.063232	0.15966	0.946483	2907	3	0.34675
ZNRF3	6	0.010881	0.043005	0.825226	891	4	-2.5449	0.65814	0.75717	1.0	12716	1	-2.5449
MAPK12	6	0.010884	0.043014	0.825226	893	5	-2.581	0.9747	0.97464	1.0	16653	0	-2.581
OXLD1	6	0.010884	0.043014	0.825226	892	6	-1.382	0.98912	0.98906	1.0	16954	0	-1.382
A2ML1	6	0.010889	0.043032	0.825226	894	5	-1.7725	0.25666	0.43058	1.0	7393	1	-1.7725
KRT26	6	0.01089	0.043033	0.825226	895	5	-2.5873	0.81781	0.84434	1.0	14236	1	-2.5873
INVS	6	0.010895	0.043055	0.825226	896	3	-0.51644	0.77319	0.81926	1.0	13808	1	-0.51644
NDST4	6	0.010904	0.04309	0.825226	897	5	-1.9231	0.9662	0.96619	1.0	16483	0	-1.9231
PPARGC1B	6	0.010928	0.043179	0.825226	898	5	-0.86477	0.9637	0.96369	1.0	16443	0	-0.86477
UBE4B	6	0.010946	0.043253	0.825226	899	4	-3.8366	0.14264	0.29362	0.97985	5147	1	-3.8366
MED13	6	0.010954	0.043282	0.825226	900	6	-1.6136	0.98905	0.989	1.0	16953	0	-1.6136
ATG2B	6	0.01096	0.043303	0.825226	901	4	-2.8413	0.46056	0.6124	1.0	10316	2	-2.8413
FUCA1	6	0.010963	0.043315	0.825226	902	2	0.54903	0.34838	0.52933	1.0	8974	3	0.54903
ADIPOQ	6	0.010966	0.043323	0.825226	903	6	-2.1458	0.98903	0.98899	1.0	16952	0	-2.1458
ZC2HC1B	4	0.010992	0.04342	0.825226	904	3	-2.6642	0.3146	0.49355	1.0	8399	1	-2.6642
TEKT2	6	0.011004	0.043466	0.825226	905	5	-3.895	0.93392	0.93407	1.0	15826	0	-3.895
SPATA6	6	0.011012	0.043498	0.825226	906	4	-3.65	0.64546	0.7475	1.0	12538	1	-3.65
CSNK2B	6	0.01102	0.043523	0.825226	907	2	-0.17595	0.49323	0.63583	1.0	10713	1	-0.17595
NSDHL	6	0.011021	0.043526	0.825226	908	5	-1.1789	0.85794	0.87013	1.0	14699	1	-1.1789
NTN3	6	0.011052	0.043642	0.825226	909	6	-0.50089	0.98895	0.9889	1.0	16950	0	-0.50089
LMNB1	6	0.011077	0.043724	0.825226	910	6	-2.6177	0.98892	0.98888	1.0	16949	0	-2.6177
CABYR	6	0.011084	0.043754	0.825226	911	5	-1.3285	0.91082	0.91172	1.0	15433	1	-1.3285
ARHGAP39	6	0.011084	0.043757	0.825226	912	6	-0.93697	0.98892	0.98887	1.0	16948	0	-0.93697
SLC9A3R2	6	0.011085	0.043761	0.825226	913	4	-2.1276	0.5734	0.69492	1.0	11676	2	-2.1276
MZB1	6	0.011086	0.043766	0.825226	914	5	-1.6435	0.74603	0.8054	1.0	13572	1	-1.6435
PLA2G4B	6	0.011097	0.043806	0.825226	915	5	-2.5935	0.98352	0.98348	1.0	16824	0	-2.5935
DLX5	6	0.011118	0.043891	0.825226	916	6	-1.8179	0.98888	0.98884	1.0	16947	0	-1.8179
PPP1R15A	6	0.011182	0.044116	0.825226	917	6	-1.2106	0.98882	0.98878	1.0	16946	0	-1.2106
AHR	6	0.01119	0.044148	0.825226	918	6	-1.5054	0.98881	0.98878	1.0	16945	0	-1.5054
TMEM110	6	0.011194	0.044161	0.825226	919	3	-0.94709	0.0086741	0.031133	0.826712	645	1	-0.94709
TCN1	3	0.011209	0.044218	0.825226	920	3	-2.1593	0.97968	0.97968	1.0	16735	0	-2.1593
STAU1	6	0.011215	0.044243	0.825226	921	2	1.4824	0.029815	0.089318	0.907981	1695	4	1.4824
TNFRSF1A	6	0.011245	0.044338	0.825226	922	4	-1.8603	0.33118	0.5111	1.0	8679	1	-1.8603
HLA-E	5	0.011266	0.044403	0.825226	923	4	-2.2169	0.94698	0.947	1.0	16077	0	-2.2169
ADAMTS13	6	0.011271	0.044419	0.825226	924	5	-2.109	0.83271	0.85347	1.0	14401	1	-2.109
UBE2QL1	6	0.01128	0.044448	0.825226	925	2	0.038791	0.032128	0.094571	0.909621	1784	2	0.038791
PLA2G4E	6	0.011286	0.044467	0.825226	927	6	-1.6275	0.98871	0.98867	1.0	16943	0	-1.6275
PLLP	5	0.011286	0.044467	0.825226	926	5	-1.6347	0.98871	0.98867	1.0	16944	0	-1.6347
ROPN1L	6	0.01129	0.044475	0.825226	928	6	-2.762	0.98871	0.98866	1.0	16942	0	-2.762
CALML6	6	0.011298	0.044502	0.825226	929	5	-1.3623	0.6233	0.73096	1.0	12253	1	-1.3623
LCN6	6	0.011306	0.044524	0.825226	930	5	-3.7464	0.41156	0.57723	1.0	9748	1	-3.7464
RABL5	6	0.011345	0.044661	0.826211	931	2	-0.092574	0.87682	0.88371	1.0	14931	1	-0.092574
CRYGD	4	0.011362	0.044719	0.826211	932	2	-2.0525	0.32173	0.50103	1.0	8513	2	-2.0525
ZDBF2	5	0.011363	0.044725	0.826211	933	3	-2.5286	0.46931	0.61855	1.0	10413	1	-2.5286
RAD17	2	0.011384	0.044801	0.826211	934	2	-2.8119	0.98862	0.98857	1.0	16941	0	-2.8119
VSTM1	5	0.011411	0.044897	0.826211	936	4	-1.8145	0.84089	0.85872	1.0	14492	1	-1.8145
PHF21A	6	0.011411	0.044895	0.826211	935	3	-1.0502	0.81791	0.8444	1.0	14237	1	-1.0502
CHCHD2	4	0.011426	0.044952	0.826211	937	4	-3.5361	0.98857	0.98853	1.0	16940	0	-3.5361
UNC5CL	6	0.011487	0.045164	0.826211	938	6	-1.6068	0.98851	0.98847	1.0	16938	0	-1.6068
C17orf80	4	0.011487	0.045167	0.826211	939	4	-1.8334	0.98851	0.98847	1.0	16937	0	-1.8334
CAPZA3	4	0.011492	0.045185	0.826211	940	1	1.6383	0.05259	0.13857	0.933279	2534	3	1.6383
ATF7IP2	5	0.0115	0.045217	0.826211	941	3	-2.7465	0.78169	0.82379	1.0	13870	1	-2.7465
MYOZ1	6	0.011548	0.045388	0.826211	942	5	-1.6774	0.84529	0.8616	1.0	14544	1	-1.6774
SPTLC1	6	0.011568	0.045467	0.826211	943	6	-2.3118	0.98843	0.98838	1.0	16935	0	-2.3118
SLC9A4	6	0.01158	0.04551	0.826211	944	4	-1.6717	0.6333	0.73839	1.0	12374	2	-1.6717
CXorf38	5	0.011581	0.045514	0.826211	945	3	-0.7446	0.64776	0.74924	1.0	12567	1	-0.7446
GZF1	6	0.011585	0.045527	0.826211	946	5	-2.049	0.17757	0.33673	0.985373	5885	1	-2.049
MMAB	6	0.011626	0.045685	0.826211	947	5	-1.6164	0.85961	0.87126	1.0	14720	1	-1.6164
EFTUD1	6	0.011627	0.04569	0.826211	948	6	-2.1689	0.98837	0.98834	1.0	16933	0	-2.1689
ING5	6	0.01164	0.045731	0.826211	949	6	-0.95618	0.98836	0.98833	1.0	16932	0	-0.95618
POLI	5	0.01168	0.045862	0.826211	950	4	-2.4105	0.88473	0.88978	1.0	15031	1	-2.4105
SLC16A3	6	0.011693	0.045906	0.826211	951	6	-2.1416	0.98831	0.98828	1.0	16931	0	-2.1416
C11orf92	3	0.011699	0.04593	0.826211	952	3	-2.7587	0.9883	0.98827	1.0	16930	0	-2.7587
RAB3C	2	0.011704	0.045949	0.826211	953	2	-3.5449	0.9883	0.98826	1.0	16929	0	-3.5449
CWC22	6	0.011735	0.046069	0.826211	954	6	-2.5388	0.98826	0.98823	1.0	16928	0	-2.5388
SMCR8	6	0.011738	0.046082	0.826211	955	5	-2.047	0.2697	0.44515	1.0	7639	1	-2.047
HES7	6	0.011749	0.046122	0.826211	956	4	-2.2915	0.30035	0.47835	1.0	8173	2	-2.2915
SRA1	6	0.011756	0.046137	0.826211	957	5	-2.1111	0.98592	0.98588	1.0	16874	0	-2.1111
PRKCH	6	0.011757	0.046145	0.826211	958	4	-2.3881	0.74016	0.80261	1.0	13518	1	-2.3881
PSME4	6	0.01177	0.046189	0.826211	959	3	-0.64982	0.1661	0.32277	0.983259	5658	2	-0.64982
TMED2	5	0.011793	0.046263	0.826211	960	5	-2.4107	0.98821	0.98818	1.0	16927	0	-2.4107
IGFLR1	6	0.011801	0.046294	0.826211	961	4	-2.158	0.6581	0.75714	1.0	12713	2	-2.158
TMEM25	6	0.011802	0.046295	0.826211	962	5	-2.9508	0.93507	0.93522	1.0	15848	0	-2.9508
VMAC	6	0.011843	0.046454	0.826211	963	5	-2.3031	0.79275	0.82992	1.0	13981	1	-2.3031
SPEN	6	0.011846	0.04647	0.826211	964	6	-1.1278	0.98815	0.98813	1.0	16926	0	-1.1278
FAM167B	5	0.011847	0.046476	0.826211	965	5	-1.3075	0.98815	0.98813	1.0	16925	0	-1.3075
C20orf196	3	0.011861	0.046528	0.826211	966	2	-1.4808	0.70886	0.78811	1.0	13271	1	-1.4808
WNT2	6	0.011863	0.046539	0.826211	967	4	-2.0202	0.59403	0.70974	1.0	11922	1	-2.0202
ZNF792	6	0.011866	0.046546	0.826211	968	3	-0.47152	0.39736	0.56697	1.0	9578	2	-0.47152
LINGO1	6	0.011867	0.046551	0.826211	969	6	-2.9347	0.98813	0.9881	1.0	16924	0	-2.9347
ANKRD50	5	0.011896	0.046648	0.826211	970	4	-3.5808	0.21263	0.37929	0.99162	6588	1	-3.5808
PDE11A	6	0.011911	0.046705	0.826211	971	4	-1.3461	0.39464	0.56501	1.0	9546	2	-1.3461
SLC9A3R1	6	0.011928	0.046772	0.826211	972	4	-1.8454	0.85492	0.86808	1.0	14659	1	-1.8454
TOMM70A	6	0.011929	0.046773	0.826211	973	6	-2.3997	0.98807	0.98803	1.0	16923	0	-2.3997
C19orf45	6	0.011932	0.046785	0.826211	974	6	-0.89343	0.98807	0.98803	1.0	16922	0	-0.89343
SYN3	6	0.01194	0.046808	0.826211	975	5	-1.4341	0.91336	0.91406	1.0	15475	1	-1.4341
PMEL	6	0.011958	0.046868	0.826211	976	5	-2.8779	0.6695	0.76583	1.0	12875	1	-2.8779
CTHRC1	3	0.011961	0.046877	0.826211	977	3	-3.3954	0.98804	0.98801	1.0	16921	0	-3.3954
ACAD9	6	0.011968	0.046905	0.826211	978	6	-1.0612	0.98803	0.988	1.0	16920	0	-1.0612
FAM3B	6	0.011997	0.047005	0.826211	979	4	-0.35551	0.54906	0.67657	1.0	11387	1	-0.35551
STON2	6	0.012013	0.047057	0.826211	980	6	-2.9071	0.98799	0.98795	1.0	16919	0	-2.9071
CELF5	6	0.01203	0.047118	0.826211	981	5	-2.6356	0.89782	0.90046	1.0	15229	1	-2.6356
CPB1	6	0.01204	0.047151	0.826211	982	5	-2.0409	0.054094	0.1416	0.933279	2612	1	-2.0409
HSPG2	6	0.012047	0.04719	0.826211	983	4	-2.1846	0.26898	0.44434	1.0	7622	2	-2.1846
DNMT3L	6	0.012065	0.047255	0.826211	984	4	-1.5767	0.64819	0.74955	1.0	12571	1	-1.5767
HAS1	6	0.012069	0.047274	0.826211	985	5	-2.2446	0.93566	0.93578	1.0	15859	0	-2.2446
AMTN	6	0.01207	0.047275	0.826211	986	5	-1.9409	0.19055	0.35257	0.985997	6149	1	-1.9409
GPR150	5	0.01208	0.047309	0.826211	987	5	-2.3721	0.98792	0.98788	1.0	16918	0	-2.3721
RBM25	6	0.012126	0.047469	0.828161	988	3	-1.3118	0.034864	0.10074	0.917067	1892	2	-1.3118
ZNF136	5	0.012154	0.04756	0.828631	989	4	-1.6791	0.6319	0.73737	1.0	12360	1	-1.6791
ELP2	6	0.012173	0.04764	0.828631	990	6	-1.9306	0.98783	0.9878	1.0	16915	0	-1.9306
PRDX4	6	0.012173	0.04764	0.828631	991	6	-1.6206	0.98783	0.9878	1.0	16916	0	-1.6206
EGFL7	6	0.012194	0.047708	0.8288	992	3	-0.8942	0.12589	0.27234	0.976954	4804	3	-0.8942
RIMKLA	6	0.01221	0.047763	0.8288	993	6	-2.3395	0.98779	0.98776	1.0	16914	0	-2.3395
CYB561D2	6	0.012264	0.047941	0.8288	994	5	-2.5592	0.35866	0.53934	1.0	9128	1	-2.5592
TMEM207	1	0.01227	0.047965	0.8288	995	1	-4.919	0.98773	0.98769	1.0	16913	0	-4.919
C5orf54	3	0.012285	0.048026	0.8288	996	1	2.4846	0.023354	0.074507	0.885601	1450	2	2.4846
POMT1	6	0.012288	0.048041	0.8288	997	5	-2.2804	0.89864	0.90115	1.0	15249	1	-2.2804
LGALS3BP	6	0.012291	0.048049	0.8288	998	6	-2.1453	0.98771	0.98767	1.0	16912	0	-2.1453
PSMD6	6	0.012297	0.048071	0.8288	999	6	-3.9077	0.9877	0.98766	1.0	16911	0	-3.9077
RPN2	6	0.012304	0.048095	0.8288	1000	6	-3.0899	0.9877	0.98766	1.0	16910	0	-3.0899
UPP2	6	0.012315	0.048131	0.8288	1001	5	-1.2302	0.80771	0.83838	1.0	14125	1	-1.2302
GPC3	6	0.01233	0.04819	0.828991	1002	6	-0.87061	0.98767	0.98763	1.0	16909	0	-0.87061
ARHGAP20	6	0.012356	0.048286	0.829813	1003	4	-2.5852	0.53819	0.66849	1.0	11254	1	-2.5852
NLRP9	6	0.012386	0.048391	0.830591	1004	3	-0.16384	0.2843	0.46118	1.0	7897	2	-0.16384
PHLDB2	6	0.01242	0.048521	0.830591	1005	3	-1.6069	0.57307	0.69468	1.0	11671	2	-1.6069
TRPC5	6	0.012427	0.048547	0.830591	1006	5	-2.4237	0.98263	0.98259	1.0	16810	0	-2.4237
RNF138	2	0.012434	0.048571	0.830591	1007	2	-3.0632	0.78643	0.82642	1.0	13912	0	-3.0632
RGS9	6	0.012448	0.048621	0.830591	1008	4	-1.9214	0.14892	0.3015	0.979929	5302	2	-1.9214
TMEM173	6	0.012451	0.048637	0.830591	1009	4	-0.6768	0.93225	0.93238	1.0	15796	0	-0.6768
SFXN4	6	0.012469	0.048706	0.830591	1010	4	-1.9509	0.61162	0.72249	1.0	12124	1	-1.9509
LRRC36	6	0.012472	0.048717	0.830591	1011	4	-3.0217	0.67093	0.76695	1.0	12897	2	-3.0217
C7orf31	6	0.012504	0.048817	0.830645	1012	5	-3.5931	0.52056	0.6555	1.0	11029	1	-3.5931
CCDC146	6	0.012518	0.048874	0.830645	1013	6	-0.58781	0.98748	0.98745	1.0	16908	0	-0.58781
NCOA2	6	0.012551	0.048997	0.830645	1014	4	-1.9182	0.54397	0.67277	1.0	11328	2	-1.9182
ZNF57	4	0.012577	0.049076	0.830645	1015	2	-1.5674	0.58579	0.70381	1.0	11830	1	-1.5674
DMBX1	6	0.012584	0.049103	0.830645	1016	5	-2.5767	0.80616	0.8375	1.0	14111	1	-2.5767
G3BP2	6	0.012603	0.049168	0.830645	1017	5	-2.824	0.9739	0.97383	1.0	16628	0	-2.824
GCHFR	4	0.012608	0.049179	0.830645	1018	3	-4.2231	0.53393	0.6653	1.0	11187	1	-4.2231
RBFOX3	6	0.012639	0.049279	0.830645	1019	3	-0.96803	0.062904	0.15906	0.946483	2895	3	-0.96803
RAD54L2	6	0.01264	0.049284	0.830645	1020	5	-2.5838	0.8729	0.88081	1.0	14878	1	-2.5838
TNFRSF10A	6	0.012653	0.049331	0.830645	1021	5	-2.7905	0.88282	0.88829	1.0	15001	1	-2.7905
SOCS1	5	0.012698	0.049504	0.830645	1022	4	-2.068	0.65593	0.75552	1.0	12683	1	-2.068
KRT84	6	0.012711	0.049552	0.830645	1023	2	0.0099049	0.23574	0.40679	1.0	6983	2	0.0099049
EPB41L3	6	0.012724	0.049598	0.830645	1024	6	-1.5918	0.98675	0.98669	1.0	16899	0	-1.5918
IFNGR2	6	0.01273	0.049618	0.830645	1025	5	-2.7991	0.88535	0.89028	1.0	15037	1	-2.7991
CAMKK1	6	0.012732	0.049621	0.830645	1026	5	-3.3364	0.97702	0.97693	1.0	16694	0	-3.3364
KIAA1033	6	0.012734	0.049634	0.830645	1027	5	-2.9689	0.95683	0.95679	1.0	16277	0	-2.9689
GTDC2	6	0.012776	0.049777	0.830645	1028	3	-0.53928	0.5648	0.68843	1.0	11575	1	-0.53928
QPCTL	6	0.01278	0.049792	0.830645	1029	5	-3.5824	0.89027	0.8942	1.0	15116	1	-3.5824
CLDN11	6	0.012782	0.049796	0.830645	1030	5	-3.6134	0.91628	0.91676	1.0	15527	1	-3.6134
MAML2	6	0.012785	0.049805	0.830645	1031	5	-2.6604	0.92763	0.9277	1.0	15727	0	-2.6604
PCYT1B	6	0.012789	0.049822	0.830645	1032	3	-0.17882	0.083239	0.19792	0.959271	3556	3	-0.17882
HDAC7	6	0.012797	0.049855	0.830645	1033	5	-2.5055	0.9563	0.9563	1.0	16268	0	-2.5055
KCNB2	6	0.012802	0.049871	0.830645	1034	5	-2.1475	0.92404	0.92411	1.0	15650	1	-2.1475
RARRES1	6	0.012803	0.049876	0.830645	1035	3	-0.7199	0.19281	0.35537	0.985997	6201	2	-0.7199
DPF2	6	0.01282	0.049938	0.830876	1036	6	-1.5228	0.98718	0.98713	1.0	16907	0	-1.5228
MGAT4A	6	0.012858	0.050087	0.831651	1037	3	-0.33063	0.52106	0.65586	1.0	11036	2	-0.33063
MICU3	6	0.012873	0.050123	0.831651	1038	6	-0.95053	0.98713	0.98708	1.0	16905	0	-0.95053
NINL	6	0.0129	0.050208	0.831651	1039	4	-1.645	0.55203	0.67884	1.0	11425	2	-1.645
CHRNB4	6	0.012906	0.050226	0.831651	1040	3	-0.16362	0.048136	0.12928	0.933279	2373	3	-0.16362
ATP8A2	6	0.012992	0.050517	0.831651	1041	2	1.8297	0.016749	0.055833	0.851693	1128	4	1.8297
PPP5C	6	0.013015	0.050603	0.831651	1042	5	-1.4206	0.93291	0.93304	1.0	15807	0	-1.4206
MYH6	6	0.01303	0.050657	0.831651	1043	6	-2.4166	0.98697	0.98691	1.0	16903	0	-2.4166
FAM43A	6	0.013034	0.050669	0.831651	1044	5	-1.9551	0.58224	0.70133	1.0	11793	1	-1.9551
TM4SF1	6	0.013036	0.050676	0.831651	1045	4	-2.8149	0.11404	0.25432	0.97382	4497	1	-2.8149
KIAA1429	6	0.013047	0.05071	0.831651	1047	6	-1.7939	0.98695	0.98688	1.0	16901	0	-1.7939
SV2A	6	0.013047	0.05071	0.831651	1046	6	-1.5182	0.98695	0.98688	1.0	16902	0	-1.5182
DMGDH	6	0.01306	0.050761	0.831651	1048	5	-2.1864	0.83161	0.85278	1.0	14391	1	-2.1864
BCL2L14	6	0.013073	0.05081	0.831651	1050	3	0.14431	0.09287	0.21597	0.967249	3841	3	0.14431
CEP135	6	0.013073	0.05081	0.831651	1049	5	-2.307	0.98041	0.98042	1.0	16766	0	-2.307
KLHL40	6	0.013099	0.050899	0.831651	1051	3	0.24658	0.24867	0.42157	1.0	7222	3	0.24658
THUMPD1	6	0.013101	0.050906	0.831651	1052	2	0.9093	0.066489	0.16598	0.946483	3018	4	0.9093
TMEM248	6	0.013144	0.051045	0.831651	1053	3	-1.2769	0.32225	0.50159	1.0	8521	2	-1.2769
ABCB5	6	0.013166	0.05112	0.831651	1054	3	0.095383	0.39094	0.56232	1.0	9505	2	0.095383
USP6	5	0.013191	0.051214	0.831651	1055	2	-0.11101	0.092442	0.21517	0.967249	3828	1	-0.11101
MMP7	6	0.013233	0.051359	0.831651	1056	3	-0.723	0.049694	0.13251	0.933279	2433	2	-0.723
PWP1	6	0.013234	0.051364	0.831651	1057	4	-1.0194	0.65661	0.75601	1.0	12690	2	-1.0194
CXCR3	5	0.013249	0.051425	0.831651	1058	5	-1.5747	0.98675	0.98669	1.0	16898	0	-1.5747
SLC12A8	6	0.013261	0.051468	0.831651	1059	4	-2.9721	0.27645	0.45259	1.0	7756	1	-2.9721
KRT20	6	0.013278	0.051528	0.831651	1060	4	-3.4666	0.093329	0.21678	0.967249	3858	2	-3.4666
SEC14L2	6	0.013296	0.051594	0.831651	1061	3	-0.60113	0.070286	0.17334	0.948924	3142	1	-0.60113
HOXC11	6	0.013309	0.051641	0.831651	1062	6	-1.263	0.98669	0.98663	1.0	16897	0	-1.263
C11orf63	6	0.013315	0.051662	0.831651	1063	6	-0.77152	0.98669	0.98663	1.0	16896	0	-0.77152
SGCA	6	0.013323	0.051693	0.831651	1064	4	-1.0408	0.33437	0.51453	1.0	8733	2	-1.0408
TMEM62	6	0.013331	0.051724	0.831651	1065	5	-1.6941	0.94894	0.94896	1.0	16129	0	-1.6941
NDUFA8	6	0.013338	0.051757	0.831651	1066	5	-2.0199	0.60796	0.71981	1.0	12076	1	-2.0199
PAQR8	6	0.013354	0.051807	0.831651	1067	6	-2.6782	0.98665	0.98658	1.0	16895	0	-2.6782
RND1	6	0.013359	0.051825	0.831651	1068	5	-2.6359	0.61093	0.72199	1.0	12115	1	-2.6359
ST18	6	0.013361	0.051834	0.831651	1069	2	0.43439	0.15476	0.30872	0.980985	5412	3	0.43439
NUP210	6	0.013366	0.051849	0.831651	1070	5	-2.3917	0.97416	0.97408	1.0	16639	0	-2.3917
SLCO2B1	6	0.01337	0.051867	0.831651	1071	5	-1.8682	0.93797	0.93805	1.0	15910	0	-1.8682
GRIA2	6	0.013372	0.051873	0.831651	1072	4	-2.2162	0.59798	0.71256	1.0	11964	2	-2.2162
SLC35E3	6	0.013375	0.05188	0.831651	1073	3	0.021997	0.030605	0.091098	0.908868	1723	3	0.021997
CACNA1D	6	0.013377	0.05189	0.831651	1074	2	0.61215	0.14619	0.29812	0.97985	5232	3	0.61215
DENND1B	3	0.013382	0.051898	0.831651	1075	3	-4.0711	0.98662	0.98656	1.0	16894	0	-4.0711
M1AP	6	0.013386	0.051915	0.831651	1076	2	0.53235	0.35582	0.53701	1.0	9093	3	0.53235
MYH11	6	0.013461	0.052181	0.834388	1077	4	-1.7094	0.86203	0.87295	1.0	14755	1	-1.7094
JPH3	6	0.013463	0.052183	0.834388	1078	6	-1.7559	0.98654	0.98648	1.0	16893	0	-1.7559
KIAA1737	6	0.013488	0.052263	0.834899	1079	6	-0.60325	0.98651	0.98645	1.0	16892	0	-0.60325
PRRG2	6	0.013521	0.052388	0.836116	1080	6	-2.1697	0.98648	0.98642	1.0	16891	0	-2.1697
MMD	5	0.013536	0.052436	0.836121	1081	5	-2.9506	0.98646	0.98641	1.0	16889	0	-2.9506
HADHA	5	0.013553	0.052489	0.83619	1082	5	-1.4267	0.98645	0.9864	1.0	16888	0	-1.4267
TMCO4	6	0.013576	0.052569	0.836414	1083	6	-1.1981	0.98642	0.98638	1.0	16887	0	-1.1981
RP2	6	0.013621	0.052737	0.836414	1084	4	-0.92054	0.19096	0.35307	0.985997	6162	2	-0.92054
PNRC1	5	0.01364	0.052799	0.836414	1085	5	-1.6513	0.98636	0.9863	1.0	16886	0	-1.6513
UGGT1	6	0.013684	0.052958	0.836414	1086	3	-1.2935	0.51969	0.65489	1.0	11020	2	-1.2935
LCN8	6	0.013732	0.053107	0.836414	1087	4	-1.3063	0.0019367	0.0085692	0.693464	213	2	-1.3063
ARHGAP33	6	0.013751	0.053161	0.836414	1088	3	-0.43667	0.28791	0.46509	1.0	7955	1	-0.43667
CELA1	6	0.013763	0.053199	0.836414	1089	5	-2.6737	0.89214	0.89577	1.0	15152	1	-2.6737
LOXL2	6	0.013809	0.053332	0.836414	1090	5	-2.689	0.96797	0.96792	1.0	16520	0	-2.689
PVRL3	6	0.013818	0.053359	0.836414	1091	5	-3.0813	0.72889	0.7973	1.0	13420	1	-3.0813
MROH2A	6	0.013832	0.053397	0.836414	1092	4	-2.7664	0.88564	0.89051	1.0	15040	1	-2.7664
ZNF264	5	0.013835	0.053404	0.836414	1093	5	-1.8769	0.98617	0.98612	1.0	16882	0	-1.8769
MMP25	6	0.013836	0.053413	0.836414	1094	5	-3.582	0.86864	0.87769	1.0	14823	1	-3.582
CELA2A	1	0.013847	0.053453	0.836414	1095	1	-4.2754	0.98615	0.9861	1.0	16880	0	-4.2754
LHX4	6	0.01386	0.053499	0.836414	1096	4	-2.561	0.27861	0.45494	1.0	7793	2	-2.561
HMBOX1	6	0.013868	0.05353	0.836414	1097	5	-2.635	0.70066	0.78449	1.0	13223	1	-2.635
DENND4B	6	0.013894	0.053599	0.836414	1098	5	-2.9461	0.9859	0.98586	1.0	16873	0	-2.9461
TNFAIP8	4	0.013921	0.053676	0.836414	1099	3	-1.9028	0.71808	0.79227	1.0	13351	1	-1.9028
SPINK2	5	0.013937	0.05372	0.836414	1100	4	-2.658	0.64519	0.74729	1.0	12533	1	-2.658
SIK2	6	0.013957	0.053782	0.836414	1101	4	-2.8392	0.40582	0.57307	1.0	9667	2	-2.8392
HIST1H2AA	3	0.013968	0.053812	0.836414	1102	3	-2.9331	0.98603	0.98598	1.0	16876	0	-2.9331
CAPS	6	0.014031	0.053998	0.836414	1103	5	-1.5179	0.92692	0.92699	1.0	15699	0	-1.5179
ENTPD4	6	0.014033	0.054005	0.836414	1104	5	-1.2866	0.88679	0.89137	1.0	15063	1	-1.2866
DDIT4	6	0.014034	0.054005	0.836414	1105	5	-2.2592	0.809	0.83911	1.0	14142	1	-2.2592
PKHD1L1	6	0.014043	0.054029	0.836414	1106	4	-1.2088	0.29314	0.47073	1.0	8053	2	-1.2088
NAP1L4	5	0.014074	0.05413	0.836414	1107	5	-2.6595	0.97867	0.97864	1.0	16729	0	-2.6595
CACNB1	6	0.014076	0.054138	0.836414	1108	2	0.76505	0.066911	0.16678	0.946862	3035	3	0.76505
F2R	6	0.01409	0.054184	0.836414	1109	4	-2.2011	0.34391	0.52458	1.0	8893	1	-2.2011
JDP2	4	0.014099	0.054207	0.836414	1110	4	-2.4935	0.9859	0.98585	1.0	16871	0	-2.4935
CAMKV	6	0.014108	0.054234	0.836414	1111	5	-3.7487	0.88312	0.88851	1.0	15008	1	-3.7487
GJB4	6	0.014114	0.054244	0.836414	1112	4	-2.4187	0.90763	0.90888	1.0	15377	1	-2.4187
PTDSS2	6	0.014125	0.054279	0.836414	1113	4	-3.0474	0.51751	0.65332	1.0	10997	2	-3.0474
LYZL4	6	0.01414	0.054321	0.836414	1114	5	-2.2575	0.94721	0.94723	1.0	16083	0	-2.2575
NCOA5	6	0.014143	0.054334	0.836414	1115	5	-2.9365	0.66748	0.76428	1.0	12830	1	-2.9365
ERN2	6	0.014156	0.054369	0.836414	1116	5	-1.4094	0.87658	0.88354	1.0	14926	1	-1.4094
SLC7A3	6	0.014162	0.054389	0.836414	1117	4	-2.0733	0.45928	0.61153	1.0	10296	2	-2.0733
AMDHD2	6	0.014206	0.054512	0.836414	1118	3	-1.1771	0.67974	0.77377	1.0	13028	2	-1.1771
IDI2	6	0.014209	0.054524	0.836414	1119	3	-1.2025	0.65093	0.75166	1.0	12616	1	-1.2025
IL36B	4	0.014225	0.054565	0.836414	1120	4	-2.9546	0.94865	0.94868	1.0	16123	0	-2.9546
S100A7L2	4	0.014225	0.054566	0.836414	1121	2	-0.027323	0.28497	0.4619	1.0	7910	2	-0.027323
SARNP	1	0.014252	0.054661	0.836414	1122	1	-2.4092	0.98575	0.98568	1.0	16868	0	-2.4092
ITGA5	6	0.014265	0.054714	0.836414	1123	4	-1.4341	0.62748	0.73412	1.0	12304	1	-1.4341
CPNE2	6	0.014274	0.054745	0.836414	1124	4	-2.8674	0.57004	0.69239	1.0	11630	2	-2.8674
MSANTD4	5	0.014286	0.054777	0.836414	1125	3	-0.36729	0.83363	0.85402	1.0	14412	1	-0.36729
RBP2	6	0.014293	0.054792	0.836414	1126	3	-0.65315	0.54743	0.67533	1.0	11374	1	-0.65315
CDC42SE2	4	0.014302	0.054823	0.836414	1127	4	-2.4062	0.97085	0.97082	1.0	16571	0	-2.4062
MAGEB2	3	0.014311	0.054855	0.836414	1128	2	-4.2516	0.35579	0.53698	1.0	9091	1	-4.2516
PLA2G7	2	0.014348	0.05497	0.836414	1129	2	-3.6329	0.94393	0.94395	1.0	16034	0	-3.6329
NETO1	6	0.014359	0.055	0.836414	1130	5	-1.7362	0.95554	0.95552	1.0	16252	0	-1.7362
LYRM2	3	0.014376	0.055047	0.836414	1131	2	-4.2924	0.53803	0.66836	1.0	11253	1	-4.2924
KLRD1	1	0.014383	0.055075	0.836414	1132	1	-5.9749	0.98562	0.98554	1.0	16865	0	-5.9749
KCNK1	6	0.014395	0.055113	0.836414	1133	3	-0.11834	0.24176	0.41375	1.0	7088	2	-0.11834
TTLL6	6	0.0144	0.055129	0.836414	1134	3	-0.57106	0.25676	0.4307	1.0	7398	1	-0.57106
KLF5	6	0.014425	0.055198	0.836414	1135	5	-1.5984	0.84102	0.8588	1.0	14495	1	-1.5984
PPARA	6	0.014436	0.055237	0.836414	1136	5	-2.0631	0.90056	0.9028	1.0	15277	1	-2.0631
HAPLN1	6	0.014465	0.055324	0.836414	1137	5	-1.2541	0.98357	0.98353	1.0	16825	0	-1.2541
ZNF277	2	0.014471	0.055341	0.836414	1138	2	-4.1855	0.98553	0.98546	1.0	16863	0	-4.1855
ALOX5AP	6	0.014508	0.055463	0.836414	1139	4	-1.4812	0.32485	0.50438	1.0	8560	2	-1.4812
C1orf195	2	0.014522	0.055495	0.836414	1140	1	-1.6686	0.34405	0.52474	1.0	8895	1	-1.6686
C8orf17	5	0.014529	0.055516	0.836414	1141	5	-1.2133	0.98547	0.9854	1.0	16862	0	-1.2133
RBM6	6	0.01453	0.055519	0.836414	1142	4	-2.1179	0.94162	0.9417	1.0	15986	0	-2.1179
WNT10A	6	0.014595	0.055721	0.836414	1143	4	-1.4383	0.63358	0.7386	1.0	12377	1	-1.4383
ZCCHC4	6	0.014602	0.055739	0.836414	1144	4	-2.2064	0.68349	0.77659	1.0	13083	2	-2.2064
NFAT5	6	0.014654	0.055877	0.836414	1145	4	-1.8818	0.34804	0.52899	1.0	8969	2	-1.8818
PSMC3IP	6	0.014663	0.055903	0.836414	1146	5	-2.3923	0.373	0.54951	1.0	9292	1	-2.3923
TMC6	6	0.014669	0.055919	0.836414	1147	4	-2.3887	0.97373	0.97365	1.0	16627	0	-2.3887
MRVI1	6	0.014682	0.055954	0.836414	1148	4	-1.8297	0.1638	0.31996	0.981992	5616	1	-1.8297
PYDC1	4	0.014694	0.055989	0.836414	1149	4	-4.0629	0.98531	0.98523	1.0	16859	0	-4.0629
NEIL1	6	0.014725	0.056077	0.836414	1150	4	-1.7494	0.8873	0.89179	1.0	15068	1	-1.7494
SLC39A3	6	0.01477	0.056203	0.836414	1151	4	-2.3484	0.65169	0.75224	1.0	12626	2	-2.3484
HS3ST3B1	5	0.014778	0.056232	0.836414	1152	4	-2.1218	0.90303	0.90487	1.0	15315	0	-2.1218
ZNF10	2	0.014781	0.056242	0.836414	1153	2	-3.2117	0.98522	0.98516	1.0	16858	0	-3.2117
MCMDC2	6	0.014785	0.056253	0.836414	1154	5	-2.7758	0.90696	0.90831	1.0	15368	1	-2.7758
MKRN2	6	0.014822	0.056353	0.836414	1155	4	-1.9705	0.52925	0.66179	1.0	11140	2	-1.9705
DCAF8L1	6	0.014836	0.056385	0.836414	1156	3	-0.63477	0.2602	0.43457	1.0	7458	2	-0.63477
C18orf63	5	0.014837	0.05639	0.836414	1157	4	-1.5507	0.89372	0.89703	1.0	15173	0	-1.5507
FAM19A5	6	0.014861	0.056462	0.836414	1158	4	-1.8398	0.063756	0.16068	0.946483	2926	2	-1.8398
HDHD1	5	0.014866	0.05648	0.836414	1159	5	-1.5146	0.98513	0.98507	1.0	16856	0	-1.5146
HEMGN	2	0.01487	0.05649	0.836414	1160	2	-3.2918	0.88452	0.88962	1.0	15028	0	-3.2918
LRRFIP1	6	0.014874	0.056502	0.836414	1161	5	-1.9352	0.75881	0.81176	1.0	13677	1	-1.9352
CCDC85B	5	0.014885	0.056534	0.836414	1162	4	-1.6243	0.97187	0.97181	1.0	16593	0	-1.6243
LOR	5	0.014889	0.056543	0.836414	1163	5	-1.5456	0.98511	0.98505	1.0	16855	0	-1.5456
TET2	6	0.014892	0.056554	0.836414	1164	4	-4.299	0.32963	0.5095	1.0	8653	2	-4.299
MGA	6	0.014898	0.05657	0.836414	1165	4	-1.3761	0.60307	0.71624	1.0	12018	2	-1.3761
C19orf67	6	0.01492	0.056638	0.836414	1166	5	-3.0029	0.84044	0.85845	1.0	14489	1	-3.0029
ZNF304	6	0.014949	0.056722	0.836414	1167	4	-1.5061	0.55798	0.68333	1.0	11494	2	-1.5061
BPNT1	4	0.014964	0.056761	0.836414	1168	4	-2.9283	0.98504	0.98497	1.0	16851	0	-2.9283
MARCH5	6	0.014975	0.05679	0.836414	1169	4	-4.0114	0.75186	0.80824	1.0	13629	1	-4.0114
ZNF234	5	0.015001	0.056855	0.836414	1170	5	-1.4246	0.985	0.98493	1.0	16849	0	-1.4246
NLRP5	6	0.015003	0.056867	0.836414	1171	4	-2.2577	0.69091	0.78022	1.0	13149	1	-2.2577
ADORA1	6	0.015009	0.056891	0.836414	1172	4	-2.8687	0.92312	0.92322	1.0	15636	1	-2.8687
MYBPH	6	0.015018	0.056919	0.836414	1173	4	-1.0832	0.71078	0.78898	1.0	13290	1	-1.0832
TNFAIP8L2	5	0.015074	0.057098	0.837769	1174	4	-1.8387	0.7252	0.79556	1.0	13399	1	-1.8387
MARCKSL1	4	0.01509	0.057145	0.837769	1175	4	-2.7214	0.98491	0.98483	1.0	16847	0	-2.7214
GTF3C2	6	0.015114	0.057219	0.837769	1176	2	-0.26887	0.97601	0.97596	1.0	16670	0	-0.26887
TCTEX1D1	1	0.01515	0.057327	0.837769	1177	1	-3.1465	0.98485	0.98478	1.0	16845	0	-3.1465
RBCK1	6	0.015169	0.057381	0.837769	1178	5	-2.27	0.70217	0.78516	1.0	13232	1	-2.27
CCDC27	6	0.015171	0.057387	0.837769	1179	5	-1.4508	0.91151	0.91236	1.0	15444	1	-1.4508
AFF2	6	0.015179	0.057419	0.837769	1180	4	-0.86316	0.55605	0.68188	1.0	11470	2	-0.86316
IGF2	6	0.015183	0.05743	0.837769	1181	4	-3.1543	0.12097	0.26591	0.974178	4702	1	-3.1543
C21orf58	6	0.01519	0.057449	0.837769	1182	3	-1.1024	0.33343	0.51351	1.0	8714	3	-1.1024
BARHL2	6	0.015242	0.057603	0.838271	1183	4	-1.7427	0.4351	0.59431	1.0	10002	1	-1.7427
AFAP1	6	0.015244	0.057609	0.838271	1184	1	2.2889	0.0029262	0.012081	0.770672	266	5	2.2889
FCRL2	6	0.015252	0.057629	0.838271	1185	4	-1.6295	0.93517	0.93532	1.0	15850	0	-1.6295
CCNJL	6	0.015303	0.057774	0.839345	1186	5	-1.398	0.53065	0.66283	1.0	11154	1	-1.398
ZNF839	6	0.015312	0.0578	0.839345	1187	5	-3.4794	0.8923	0.89589	1.0	15156	1	-3.4794
COCH	5	0.015342	0.057893	0.839984	1188	3	-1.0343	0.1384	0.28832	0.97985	5065	1	-1.0343
H6PD	6	0.015388	0.058025	0.840632	1189	5	-1.556	0.94156	0.94165	1.0	15984	0	-1.556
RENBP	6	0.015392	0.058035	0.840632	1190	4	-1.6893	0.16586	0.32249	0.982805	5656	2	-1.6893
GRXCR1	6	0.015427	0.058136	0.840642	1191	4	-1.4845	0.19615	0.35953	0.986984	6279	2	-1.4845
KDM6A	6	0.015439	0.058168	0.840642	1192	3	-0.87243	0.094196	0.2184	0.967378	3888	3	-0.87243
TMED3	6	0.015443	0.058182	0.840642	1193	5	-1.8676	0.76032	0.8125	1.0	13690	1	-1.8676
CDCA5	6	0.015511	0.058383	0.842526	1194	5	-2.6439	0.98262	0.98258	1.0	16809	0	-2.6439
RXRB	6	0.015524	0.058423	0.842526	1195	3	-0.65087	0.5429	0.67198	1.0	11309	1	-0.65087
CDCA7	6	0.015557	0.05853	0.842526	1196	5	-2.5272	0.65523	0.75497	1.0	12677	1	-2.5272
C9orf3	6	0.015576	0.058587	0.842526	1197	5	-1.3223	0.89551	0.89854	1.0	15189	1	-1.3223
OS9	6	0.015586	0.05861	0.842526	1198	3	-0.85447	0.10591	0.23971	0.971888	4250	3	-0.85447
ETFA	6	0.01561	0.05868	0.842526	1199	5	-1.8826	0.90899	0.91009	1.0	15402	1	-1.8826
ARHGEF10	6	0.015676	0.05886	0.842526	1200	5	-1.8384	0.85519	0.86826	1.0	14663	1	-1.8384
CREB5	6	0.015695	0.058912	0.842526	1201	5	-2.3736	0.23332	0.40393	1.0	6932	1	-2.3736
DDX60	6	0.015698	0.058921	0.842526	1202	2	0.25703	0.2844	0.4613	1.0	7898	3	0.25703
PLXNC1	6	0.015751	0.059086	0.842526	1203	5	-2.2856	0.73737	0.80129	1.0	13492	1	-2.2856
COQ10B	3	0.015752	0.059086	0.842526	1204	3	-1.6495	0.98425	0.9842	1.0	16838	0	-1.6495
ANGPTL7	6	0.015763	0.059119	0.842526	1205	4	-1.7236	0.44772	0.6034	1.0	10157	2	-1.7236
TDRD12	6	0.015765	0.059125	0.842526	1206	4	-3.1353	0.24062	0.41246	1.0	7070	2	-3.1353
TRPV1	6	0.015783	0.059189	0.842526	1207	5	-3.364	0.13818	0.28805	0.97985	5059	1	-3.364
SLC5A5	6	0.015793	0.059219	0.842526	1208	5	-1.9804	0.90019	0.90246	1.0	15272	1	-1.9804
HOXD3	6	0.015803	0.059248	0.842526	1209	5	-0.92233	0.36413	0.54323	1.0	9178	1	-0.92233
SCFD2	6	0.015828	0.059315	0.842526	1210	4	-1.7294	0.66785	0.76457	1.0	12840	1	-1.7294
NDST3	6	0.015862	0.059421	0.842526	1211	3	-0.51325	0.11925	0.26348	0.974178	4662	3	-0.51325
PI3	2	0.015876	0.059462	0.842526	1212	2	-2.7745	0.98412	0.98409	1.0	16836	0	-2.7745
ZKSCAN5	6	0.015892	0.059502	0.842526	1213	2	0.60335	0.1549	0.30889	0.980985	5416	3	0.60335
MCF2L	6	0.015901	0.059526	0.842526	1214	4	-0.67972	0.4095	0.57576	1.0	9715	2	-0.67972
DEFB124	3	0.015906	0.059537	0.842526	1215	2	-2.843	0.75547	0.81008	1.0	13656	0	-2.843
CEP19	1	0.015917	0.059566	0.842526	1216	1	-3.8868	0.98408	0.98406	1.0	16835	0	-3.8868
ERBB2	6	0.015921	0.059577	0.842526	1217	3	-0.012826	0.20949	0.37557	0.990298	6530	3	-0.012826
EVA1C	6	0.015941	0.059622	0.842526	1218	4	-1.9309	0.28201	0.45866	1.0	7862	2	-1.9309
PTPRCAP	5	0.015947	0.059641	0.842526	1219	4	-1.4172	0.91874	0.91909	1.0	15572	0	-1.4172
SCRT2	6	0.015963	0.059693	0.842526	1220	4	-1.7604	0.11909	0.26322	0.974178	4657	2	-1.7604
SLC25A13	6	0.015986	0.059753	0.842526	1221	5	-1.0899	0.70335	0.78566	1.0	13239	1	-1.0899
CDH13	6	0.016004	0.059808	0.842526	1222	5	-1.454	0.91479	0.91539	1.0	15504	1	-1.454
DFNB31	6	0.016022	0.059859	0.842526	1223	3	-1.0995	0.54431	0.67301	1.0	11333	2	-1.0995
DHCR7	6	0.016025	0.059866	0.842526	1224	4	-0.74698	0.57889	0.69894	1.0	11750	2	-0.74698
SHD	6	0.016028	0.059877	0.842526	1225	2	-0.08013	0.64752	0.74908	1.0	12562	2	-0.08013
FASTKD2	3	0.016061	0.059962	0.843042	1226	2	-3.5719	0.76873	0.81693	1.0	13757	0	-3.5719
EXOC3L4	6	0.016087	0.060029	0.843299	1227	5	-2.4503	0.97708	0.97699	1.0	16696	0	-2.4503
SYT13	6	0.016127	0.060153	0.844346	1228	3	-1.0145	0.45322	0.60725	1.0	10226	2	-1.0145
FLT3LG	4	0.016173	0.060289	0.845143	1229	2	-1.0826	0.33499	0.51516	1.0	8744	1	-1.0826
STAT6	6	0.016189	0.060318	0.845143	1230	5	-1.9358	0.83676	0.85607	1.0	14447	1	-1.9358
PRKAB2	6	0.016203	0.060357	0.845143	1231	4	-2.6494	0.010226	0.035992	0.826964	747	2	-2.6494
CANX	6	0.016258	0.060537	0.845934	1232	3	-1.5097	0.20319	0.368	0.989383	6411	3	-1.5097
FAM174A	4	0.016295	0.060653	0.845934	1233	2	-1.6832	0.33832	0.5187	1.0	8802	2	-1.6832
C1orf74	5	0.016319	0.060724	0.845934	1234	4	-2.1094	0.55571	0.68163	1.0	11464	1	-2.1094
CLDN3	4	0.01634	0.060782	0.845934	1235	4	-2.0256	0.98366	0.98362	1.0	16826	0	-2.0256
PALM3	6	0.016346	0.060798	0.845934	1236	1	0.3211	0.33726	0.51755	1.0	8786	3	0.3211
CUL4B	6	0.016365	0.060857	0.845934	1237	3	-0.62209	0.018079	0.059734	0.859417	1198	2	-0.62209
ZNF655	5	0.016399	0.060957	0.845934	1238	3	-0.4786	0.15657	0.31098	0.980985	5453	2	-0.4786
IRG1	6	0.016399	0.060957	0.845934	1239	4	-1.0318	0.66233	0.76033	1.0	12771	1	-1.0318
RASGRF2	6	0.016411	0.060985	0.845934	1240	3	-0.030204	0.61591	0.72559	1.0	12165	2	-0.030204
PPDPF	4	0.016419	0.061013	0.845934	1241	3	-4.5054	0.67795	0.77234	1.0	12991	1	-4.5054
LALBA	4	0.016428	0.061036	0.845934	1242	4	-3.0005	0.97622	0.97615	1.0	16675	0	-3.0005
PDCD10	4	0.016433	0.061049	0.845934	1243	3	-2.6549	0.1149	0.25584	0.97382	4523	1	-2.6549
KDM3B	6	0.016434	0.061051	0.845934	1244	5	-2.411	0.93389	0.93404	1.0	15824	0	-2.411
DBX2	6	0.016463	0.061124	0.846264	1245	3	-0.5788	0.20557	0.37097	0.990298	6449	3	-0.5788
NBN	4	0.016486	0.061186	0.846273	1246	2	-0.49069	0.0071505	0.026271	0.815203	545	2	-0.49069
PPT2	6	0.016497	0.061223	0.846273	1247	5	-2.3729	0.96274	0.96271	1.0	16424	0	-2.3729
SYN1	6	0.016541	0.061361	0.847323	1248	3	-0.70758	0.23544	0.40645	1.0	6977	2	-0.70758
DEF8	6	0.016565	0.06143	0.847323	1249	4	-2.7126	0.95839	0.95834	1.0	16312	0	-2.7126
OR8D1	3	0.016594	0.061518	0.847323	1250	3	-1.7477	0.97643	0.97634	1.0	16678	0	-1.7477
KCMF1	6	0.016624	0.061604	0.847323	1251	4	-3.2922	0.8125	0.84117	1.0	14176	1	-3.2922
FRY	6	0.016661	0.061725	0.847323	1252	5	-1.7396	0.78536	0.82585	1.0	13904	1	-1.7396
UGCG	6	0.01667	0.061753	0.847323	1253	5	-0.81001	0.82295	0.84742	1.0	14287	1	-0.81001
STX19	1	0.016672	0.061759	0.847323	1254	1	-3.3694	0.98333	0.98329	1.0	16817	0	-3.3694
HCLS1	6	0.016718	0.061893	0.847323	1255	5	-1.9074	0.40118	0.5697	1.0	9625	1	-1.9074
ARHGEF11	6	0.016735	0.061939	0.847323	1256	4	-1.1523	0.54475	0.67332	1.0	11341	2	-1.1523
FKBP1B	6	0.016739	0.061945	0.847323	1257	4	-1.393	0.72934	0.79751	1.0	13423	1	-1.393
CD84	6	0.016741	0.061947	0.847323	1258	5	-1.8963	0.59412	0.70979	1.0	11924	1	-1.8963
BMX	6	0.016749	0.061968	0.847323	1259	3	0.0071634	0.5446	0.67322	1.0	11337	2	0.0071634
OLFML2B	6	0.016757	0.061984	0.847323	1260	5	-2.263	0.75503	0.80987	1.0	13651	1	-2.263
ATF3	6	0.016769	0.062019	0.847323	1261	4	-2.3391	0.73913	0.80211	1.0	13509	1	-2.3391
TBPL2	5	0.016775	0.062036	0.847323	1262	5	-2.9844	0.97859	0.97857	1.0	16727	0	-2.9844
HAL	6	0.0168	0.062108	0.847632	1263	3	-0.11114	0.26246	0.43707	1.0	7497	3	-0.11114
KIAA0430	6	0.016819	0.062169	0.847784	1264	5	-2.2828	0.9716	0.97152	1.0	16588	0	-2.2828
IDH3G	6	0.016881	0.062347	0.848124	1265	4	-0.96075	0.083867	0.19917	0.960802	3568	2	-0.96075
LOXL3	6	0.016884	0.062358	0.848124	1266	4	-2.5111	0.50862	0.64689	1.0	10888	2	-2.5111
KLHL33	6	0.016894	0.06239	0.848124	1268	5	-0.99617	0.85247	0.86635	1.0	14634	1	-0.99617
SCARB1	6	0.016894	0.062389	0.848124	1267	5	-1.4097	0.8978	0.90044	1.0	15228	1	-1.4097
VASN	6	0.016929	0.062486	0.848311	1269	3	-0.24898	0.16204	0.31782	0.981533	5581	1	-0.24898
FAM84A	5	0.01694	0.062517	0.848311	1270	3	-0.41284	0.13068	0.27851	0.97985	4887	2	-0.41284
TWIST1	4	0.016952	0.062552	0.848311	1271	3	-2.7544	0.24952	0.4225	1.0	7239	1	-2.7544
TEAD1	6	0.016971	0.062613	0.848469	1272	5	-0.91087	0.68346	0.77657	1.0	13082	1	-0.91087
COX17	2	0.017021	0.062744	0.849274	1273	2	-2.1364	0.94944	0.94946	1.0	16137	0	-2.1364
ESAM	6	0.01703	0.062771	0.849274	1274	3	-0.5717	0.17106	0.32884	0.98416	5751	3	-0.5717
HERC1	6	0.01708	0.062899	0.850154	1275	4	-2.9046	0.63067	0.73646	1.0	12345	1	-2.9046
RGS16	5	0.017092	0.062934	0.850154	1276	3	-2.7832	0.016375	0.054701	0.850213	1109	2	-2.7832
RHBG	6	0.017117	0.063016	0.850156	1277	3	-1.832	0.67797	0.77235	1.0	12993	2	-1.832
RTN4RL1	6	0.017124	0.063033	0.850156	1278	2	0.64354	0.54235	0.67157	1.0	11304	2	0.64354
luciferase	24	0.017149	0.063112	0.850446	1279	14	-1.2046	0.33508	0.51525	1.0	8746	7	-1.2046
AQP11	5	0.017169	0.063176	0.850446	1280	4	-0.88356	0.32503	0.50458	1.0	8569	1	-0.88356
NME7	6	0.017178	0.063202	0.850446	1281	5	-1.4939	0.82604	0.84933	1.0	14320	1	-1.4939
ANKRD37	5	0.017219	0.063321	0.851381	1282	3	-2.8018	0.78734	0.82692	1.0	13921	1	-2.8018
SPG11	6	0.017253	0.063423	0.851581	1283	5	-1.8252	0.19347	0.35617	0.985997	6216	1	-1.8252
IRF1	6	0.017282	0.063508	0.851581	1284	5	-2.41	0.90955	0.9106	1.0	15415	1	-2.41
DEFB113	3	0.017287	0.063518	0.851581	1285	2	-1.6749	0.59139	0.70783	1.0	11890	1	-1.6749
ILDR1	6	0.017292	0.063534	0.851581	1286	3	-1.5786	0.44325	0.60027	1.0	10109	2	-1.5786
ARHGEF4	6	0.017312	0.063598	0.851719	1287	4	-0.74335	0.23205	0.4024	1.0	6914	2	-0.74335
SLC16A13	6	0.017342	0.063678	0.851719	1288	5	-3.144	0.87146	0.87975	1.0	14852	1	-3.144
PVRIG	2	0.017346	0.063692	0.851719	1289	1	0.14964	0.032636	0.095705	0.909621	1810	1	0.14964
LIF	6	0.0174	0.063826	0.852847	1290	4	-2.7135	0.52937	0.66187	1.0	11141	2	-2.7135
CDKAL1	6	0.017447	0.063961	0.853181	1291	2	0.50606	0.18145	0.34152	0.985997	5966	3	0.50606
AP4B1	6	0.017451	0.063971	0.853181	1292	5	-1.6247	0.88748	0.89194	1.0	15070	1	-1.6247
AVPR1B	6	0.017461	0.064	0.853181	1293	4	-1.9171	0.56723	0.69024	1.0	11595	2	-1.9171
CD300C	6	0.017491	0.064084	0.85359	1294	5	-1.515	0.85677	0.86933	1.0	14682	1	-1.515
TYW5	6	0.017512	0.064144	0.85359	1295	3	-0.036649	0.16108	0.31662	0.981514	5554	2	-0.036649
RNF130	6	0.017523	0.064179	0.85359	1296	4	-3.9184	0.0051466	0.019714	0.800156	422	2	-3.9184
TAOK3	6	0.017577	0.064312	0.854461	1297	4	-1.065	0.33908	0.51953	1.0	8811	2	-1.065
ATE1	6	0.017593	0.064358	0.854461	1298	4	-0.84492	0.50461	0.64398	1.0	10844	1	-0.84492
MAP4K1	6	0.017624	0.064443	0.854461	1299	3	-2.0673	0.75609	0.8104	1.0	13660	1	-2.0673
MMP26	6	0.017642	0.064492	0.854461	1300	3	-0.25281	0.35379	0.53492	1.0	9062	3	-0.25281
MAP4K2	6	0.017668	0.064568	0.854461	1301	4	-1.9887	0.95965	0.95959	1.0	16333	0	-1.9887
OTOS	2	0.017668	0.064568	0.854461	1302	2	-4.7222	0.98233	0.98231	1.0	16807	0	-4.7222
NDRG2	6	0.017706	0.064698	0.854461	1303	5	-1.5076	0.89099	0.89479	1.0	15130	1	-1.5076
ZNF24	6	0.017736	0.064775	0.854461	1304	3	-0.10998	0.14816	0.30053	0.979929	5284	3	-0.10998
NIPSNAP1	6	0.017748	0.064802	0.854461	1305	5	-2.616	0.9844	0.98434	1.0	16839	0	-2.616
HFE2	6	0.017757	0.06483	0.854461	1306	3	-1.7793	0.1511	0.30421	0.980985	5338	2	-1.7793
NFE2L2	6	0.017769	0.064858	0.854461	1307	5	-1.877	0.97484	0.97478	1.0	16655	0	-1.877
IL34	6	0.017771	0.064861	0.854461	1308	4	-2.2518	0.73956	0.80231	1.0	13511	1	-2.2518
C19orf57	6	0.017863	0.065113	0.854461	1309	3	-0.68763	0.36158	0.54144	1.0	9154	2	-0.68763
ZNF213	6	0.017875	0.06515	0.854461	1310	4	-2.0887	0.58958	0.70656	1.0	11871	1	-2.0887
CEP85L	6	0.01788	0.065167	0.854461	1312	4	-2.1214	0.66984	0.76609	1.0	12884	1	-2.1214
SETD1A	6	0.01788	0.065167	0.854461	1311	5	-2.7641	0.55589	0.68177	1.0	11468	1	-2.7641
EVI2A	3	0.017943	0.065355	0.854461	1313	3	-1.1588	0.93615	0.93625	1.0	15867	0	-1.1588
POU6F1	6	0.017945	0.065357	0.854461	1314	2	0.36543	0.58564	0.7037	1.0	11829	2	0.36543
PSEN2	6	0.017965	0.065409	0.854461	1315	1	0.79064	0.15962	0.31474	0.981514	5526	3	0.79064
AP3S2	6	0.017976	0.065439	0.854461	1316	3	-1.1797	0.57302	0.69464	1.0	11670	2	-1.1797
MIB1	6	0.017978	0.065443	0.854461	1317	4	-1.5516	0.20233	0.36694	0.989331	6388	2	-1.5516
NPFF	5	0.017994	0.065489	0.854461	1318	4	-3.0663	0.80268	0.83552	1.0	14072	1	-3.0663
OR52B4	2	0.017998	0.065497	0.854461	1319	1	-3.0363	0.53122	0.66328	1.0	11161	1	-3.0363
DENND5A	6	0.018007	0.065527	0.854461	1320	3	-0.016655	0.10756	0.24273	0.972635	4294	3	-0.016655
MOSPD2	6	0.01803	0.065587	0.854461	1321	4	-1.0437	0.86662	0.87623	1.0	14796	1	-1.0437
AFAP1L1	6	0.018056	0.065663	0.854461	1322	4	-1.7751	0.25722	0.43121	1.0	7407	1	-1.7751
CRYAB	6	0.018087	0.065767	0.854461	1323	4	-1.3397	0.67095	0.76697	1.0	12899	2	-1.3397
DZIP3	6	0.018092	0.065786	0.854461	1324	3	-1.7556	0.626	0.73297	1.0	12282	2	-1.7556
VNN3	6	0.018095	0.06579	0.854461	1325	3	-0.33185	0.48111	0.62705	1.0	10553	2	-0.33185
SLC25A36	4	0.018135	0.0659	0.854461	1326	4	-3.009	0.98187	0.98186	1.0	16803	0	-3.009
UHMK1	6	0.018159	0.065956	0.854461	1327	3	0.0042635	0.31513	0.4941	1.0	8407	2	0.0042635
JHDM1D	6	0.018182	0.066029	0.854461	1328	3	-0.67703	0.61491	0.72489	1.0	12158	2	-0.67703
TCF25	6	0.018185	0.066036	0.854461	1329	5	-2.4748	0.92567	0.92571	1.0	15672	1	-2.4748
MC4R	3	0.018209	0.066101	0.854461	1330	3	-1.6337	0.90344	0.90521	1.0	15321	0	-1.6337
DNASE1L2	6	0.018217	0.066118	0.854461	1331	4	-2.3391	0.48992	0.63343	1.0	10664	2	-2.3391
EFNB3	6	0.018249	0.066216	0.854461	1332	5	-1.5265	0.64504	0.74717	1.0	12531	1	-1.5265
VWA5B2	6	0.01826	0.066248	0.854461	1333	5	-2.2294	0.94155	0.94164	1.0	15983	0	-2.2294
IL17RE	6	0.018271	0.066276	0.854461	1334	5	-1.2304	0.92458	0.92464	1.0	15657	1	-1.2304
SFT2D1	5	0.01828	0.0663	0.854461	1335	4	-2.2714	0.48176	0.62753	1.0	10562	1	-2.2714
KLK15	6	0.018289	0.066318	0.854461	1336	3	-0.76469	0.5441	0.67287	1.0	11330	1	-0.76469
FOXB1	5	0.018292	0.06633	0.854461	1337	4	-4.2853	0.63845	0.74222	1.0	12445	1	-4.2853
C10orf35	5	0.018293	0.066335	0.854461	1338	5	-2.6073	0.98171	0.98172	1.0	16802	0	-2.6073
DLGAP1	6	0.018307	0.066376	0.854461	1339	3	-0.40298	0.14458	0.29605	0.97985	5199	3	-0.40298
TRMT1L	6	0.018353	0.066516	0.855432	1340	3	0.44136	0.25038	0.42345	1.0	7254	3	0.44136
OR10X1	2	0.018365	0.066551	0.855432	1341	2	-3.0639	0.98163	0.98164	1.0	16801	0	-3.0639
CDK5RAP3	4	0.018457	0.066818	0.857875	1342	4	-2.5476	0.97424	0.97417	1.0	16640	0	-2.5476
SLC38A8	6	0.018483	0.06691	0.857875	1343	2	1.062	0.11319	0.2528	0.972942	4476	4	1.062
MAGIX	6	0.018484	0.066912	0.857875	1344	4	-1.2034	0.34926	0.53024	1.0	8989	2	-1.2034
ECI1	6	0.018511	0.066991	0.857875	1345	5	-2.8994	0.4685	0.61796	1.0	10406	1	-2.8994
NME4	6	0.018523	0.06702	0.857875	1346	5	-1.8557	0.83209	0.85308	1.0	14393	1	-1.8557
CDH20	6	0.018548	0.067096	0.857875	1347	4	-1.1677	0.28577	0.46274	1.0	7921	2	-1.1677
NANOS2	5	0.018567	0.067142	0.857875	1348	4	-2.2084	0.7728	0.81903	1.0	13801	1	-2.2084
KCNJ3	6	0.018588	0.067213	0.857875	1349	4	-1.8146	0.18738	0.34876	0.985997	6089	2	-1.8146
IMPAD1	6	0.018598	0.067248	0.857875	1350	5	-1.6006	0.54447	0.67313	1.0	11336	1	-1.6006
CPA4	6	0.018609	0.067281	0.857875	1351	3	-0.54649	0.087771	0.20641	0.966064	3681	3	-0.54649
NHSL2	6	0.018612	0.067288	0.857875	1352	4	-0.56527	0.18047	0.34036	0.985675	5951	1	-0.56527
CBLN1	6	0.018689	0.067495	0.859423	1353	4	-1.9752	0.36292	0.54238	1.0	9169	1	-1.9752
TGM2	6	0.018693	0.067509	0.859423	1354	4	-0.74951	0.83085	0.85228	1.0	14375	1	-0.74951
TM7SF3	6	0.018742	0.06767	0.860834	1355	3	0.36197	0.10403	0.23635	0.971149	4186	3	0.36197
ZC3H3	6	0.018771	0.067749	0.8612	1356	5	-2.8265	0.67093	0.76695	1.0	12898	1	-2.8265
THEGL	6	0.018814	0.067867	0.861484	1357	5	-3.5496	0.46629	0.61638	1.0	10378	1	-3.5496
GJC1	6	0.018819	0.06788	0.861484	1358	5	-1.2533	0.87997	0.88612	1.0	14962	1	-1.2533
TPD52	6	0.018835	0.067924	0.861484	1359	4	-2.1399	0.49659	0.63821	1.0	10753	2	-2.1399
STK32C	6	0.01885	0.067971	0.861484	1360	4	-2.4938	0.93164	0.93179	1.0	15784	0	-2.4938
FAM64A	6	0.018871	0.068023	0.861506	1361	3	-0.34085	0.68265	0.77597	1.0	13068	1	-0.34085
CD53	5	0.018901	0.068112	0.862	1362	5	-1.3658	0.9811	0.9811	1.0	16800	0	-1.3658
RBBP7	6	0.018926	0.068174	0.86216	1363	4	-1.8063	0.90211	0.9041	1.0	15300	1	-1.8063
IL24	6	0.018948	0.068242	0.862375	1364	4	-2.6482	0.47972	0.62606	1.0	10530	2	-2.6482
PLCXD3	6	0.018969	0.068305	0.862375	1365	5	-2.3926	0.84157	0.85917	1.0	14505	1	-2.3926
TMEM150A	6	0.019	0.068378	0.862375	1366	3	-0.28818	0.17594	0.3348	0.985373	5855	3	-0.28818
PRMT7	6	0.019006	0.068392	0.862375	1367	5	-2.7681	0.84187	0.85939	1.0	14511	1	-2.7681
TFEC	6	0.019065	0.068583	0.863948	1368	4	-1.2022	0.31591	0.49491	1.0	8422	2	-1.2022
NEK11	6	0.019103	0.068685	0.863948	1369	3	-0.14658	0.14452	0.29597	0.97985	5195	3	-0.14658
CTLA4	6	0.01913	0.068763	0.863948	1370	4	-1.9756	0.42217	0.58492	1.0	9867	2	-1.9756
BRWD3	6	0.019145	0.068809	0.863948	1371	4	-1.6792	0.57617	0.69699	1.0	11711	1	-1.6792
RAI1	6	0.019147	0.068817	0.863948	1372	5	-1.1894	0.78698	0.82673	1.0	13917	1	-1.1894
RGAG1	5	0.019152	0.068831	0.863948	1373	2	-0.063491	0.16243	0.31828	0.981533	5589	2	-0.063491
PKD2L2	5	0.019165	0.068867	0.863948	1374	5	-0.63354	0.98083	0.98083	1.0	16799	0	-0.63354
GSDMB	6	0.019229	0.069057	0.864059	1375	4	-1.1249	0.51711	0.65304	1.0	10988	2	-1.1249
GPHA2	6	0.019231	0.069063	0.864059	1376	5	-1.2481	0.47059	0.61948	1.0	10430	1	-1.2481
HAAO	6	0.019254	0.069121	0.864059	1377	5	-1.4051	0.93367	0.93381	1.0	15820	0	-1.4051
FBRSL1	6	0.019259	0.069132	0.864059	1378	4	-1.1736	0.94355	0.94358	1.0	16025	0	-1.1736
ACYP1	3	0.019274	0.069171	0.864059	1379	3	-1.7984	0.98073	0.98072	1.0	16798	0	-1.7984
PEPD	6	0.019277	0.069177	0.864059	1380	5	-2.4823	0.5936	0.70944	1.0	11920	1	-2.4823
XPNPEP1	6	0.019299	0.069243	0.864257	1381	4	-1.8564	0.57459	0.69583	1.0	11693	1	-1.8564
ARMC3	6	0.019324	0.069308	0.864442	1382	3	0.075844	0.063402	0.16	0.946483	2913	2	0.075844
ZFHX2	6	0.019343	0.069361	0.864482	1383	4	-2.3591	0.60851	0.72022	1.0	12081	2	-2.3591
TLL2	6	0.01939	0.069497	0.865149	1384	4	-1.6946	0.60427	0.71714	1.0	12033	2	-1.6946
ZNF843	6	0.019422	0.069588	0.865149	1385	4	-1.6046	0.1314	0.27944	0.97985	4905	2	-1.6046
ZNF645	5	0.019427	0.069597	0.865149	1386	3	-1.3843	0.20757	0.37324	0.990298	6487	2	-1.3843
TECPR2	6	0.019438	0.06964	0.865149	1387	3	-1.2313	0.63435	0.73916	1.0	12395	1	-1.2313
C17orf77	4	0.019453	0.069689	0.865149	1388	4	-1.8092	0.98055	0.98056	1.0	16797	0	-1.8092
HSPA4L	5	0.019486	0.069774	0.865149	1389	4	-0.9247	0.13128	0.27929	0.97985	4902	1	-0.9247
TLR8	6	0.019517	0.069862	0.865149	1390	3	-0.72604	0.89529	0.89836	1.0	15186	1	-0.72604
ZDHHC16	6	0.01955	0.069955	0.865149	1391	3	-1.6454	0.39938	0.56842	1.0	9602	2	-1.6454
BPIFB3	6	0.019557	0.069975	0.865149	1392	5	-1.18	0.9208	0.92104	1.0	15601	1	-1.18
KATNAL1	6	0.019561	0.069984	0.865149	1393	3	-0.17878	0.59443	0.70999	1.0	11928	1	-0.17878
TMCO2	3	0.019565	0.069997	0.865149	1394	2	-2.9538	0.7001	0.78423	1.0	13218	1	-2.9538
BZRAP1	6	0.019582	0.070042	0.865149	1395	3	-0.38593	0.0040341	0.01591	0.792555	345	3	-0.38593
ASB5	6	0.01959	0.070067	0.865149	1396	4	-1.2109	0.68239	0.77577	1.0	13066	2	-1.2109
JMY	6	0.019628	0.070187	0.865728	1397	5	-1.6886	0.42829	0.58927	1.0	9928	1	-1.6886
ALDOB	6	0.019661	0.070281	0.865728	1398	3	-0.49504	0.21001	0.37618	0.990298	6546	3	-0.49504
NDUFB10	4	0.019673	0.070314	0.865728	1399	4	-3.7476	0.98033	0.98034	1.0	16739	0	-3.7476
LTA4H	6	0.019711	0.070441	0.865728	1400	4	-1.3511	0.57042	0.69271	1.0	11634	2	-1.3511
MSRB3	6	0.01972	0.070469	0.865728	1401	5	-3.5335	0.13259	0.28098	0.97985	4931	1	-3.5335
MMP13	6	0.019725	0.070488	0.865728	1402	4	-1.9703	0.14099	0.29156	0.97985	5125	2	-1.9703
GSK3A	6	0.019743	0.070537	0.865728	1403	3	-1.2392	0.065515	0.16411	0.946483	2979	2	-1.2392
DHX30	6	0.019764	0.070593	0.865728	1404	4	-1.4826	0.95747	0.95741	1.0	16291	0	-1.4826
COQ9	6	0.019776	0.070628	0.865728	1405	3	-1.8211	0.11047	0.24797	0.972942	4393	1	-1.8211
HECTD3	6	0.019787	0.070654	0.865728	1406	5	-2.7765	0.92906	0.92916	1.0	15752	0	-2.7765
KIAA0754	5	0.019798	0.070684	0.865728	1407	4	-2.0189	0.62548	0.73257	1.0	12277	1	-2.0189
TJP3	6	0.019807	0.070717	0.865728	1408	4	-2.1589	0.050543	0.13427	0.933279	2458	2	-2.1589
C3orf58	6	0.01984	0.070813	0.865993	1409	4	-1.4455	0.14926	0.30193	0.979929	5311	2	-1.4455
ITPRIPL1	5	0.019852	0.070847	0.865993	1410	4	-1.3244	0.83638	0.85583	1.0	14445	1	-1.3244
VIPR1	6	0.019866	0.070889	0.865993	1411	5	-2.0705	0.12192	0.26719	0.974427	4725	1	-2.0705
ADAM22	6	0.019934	0.071074	0.867304	1412	4	-1.9586	0.41422	0.57917	1.0	9773	1	-1.9586
CHD5	6	0.01997	0.071186	0.867304	1413	3	0.13571	0.16584	0.32246	0.982805	5655	3	0.13571
ZNF205	6	0.019984	0.071225	0.867304	1414	3	-1.7153	0.26593	0.44096	1.0	7557	2	-1.7153
CSNK1A1L	4	0.019985	0.07123	0.867304	1415	4	-1.6696	0.98001	0.98002	1.0	16737	0	-1.6696
ABCG1	6	0.020004	0.071284	0.867304	1416	5	-0.85749	0.97209	0.97203	1.0	16603	0	-0.85749
CLUL1	4	0.020019	0.07133	0.867304	1417	2	-0.26756	0.67647	0.77123	1.0	12975	1	-0.26756
GPD1L	6	0.020034	0.071373	0.867304	1418	3	-0.88141	0.18242	0.3427	0.985997	5986	2	-0.88141
POLDIP3	6	0.020066	0.071465	0.867304	1419	3	-1.1112	0.39321	0.56397	1.0	9533	2	-1.1112
TUFT1	6	0.020099	0.071555	0.867304	1420	4	-1.8834	0.54394	0.67274	1.0	11327	2	-1.8834
FAM89A	6	0.0201	0.071558	0.867304	1421	5	-1.7407	0.9674	0.96736	1.0	16509	0	-1.7407
MC3R	4	0.020105	0.071573	0.867304	1422	1	0.86408	0.14793	0.30024	0.979929	5280	2	0.86408
ECHS1	6	0.020112	0.0716	0.867304	1423	4	-3.461	0.012386	0.042708	0.841745	869	2	-3.461
VPS54	6	0.020157	0.071723	0.868019	1424	5	-1.8754	0.56552	0.689	1.0	11583	1	-1.8754
BCL9	6	0.020194	0.071838	0.868019	1425	4	-2.0604	0.19986	0.36398	0.989331	6339	2	-2.0604
NDUFV2	3	0.020222	0.071912	0.868019	1426	3	-1.7134	0.97978	0.97977	1.0	16736	0	-1.7134
TRDN	5	0.020268	0.072043	0.868019	1427	3	-2.7083	0.37344	0.54981	1.0	9299	2	-2.7083
MAOB	6	0.020293	0.072115	0.868019	1428	4	-0.75125	0.89236	0.89595	1.0	15157	1	-0.75125
ASXL3	6	0.02034	0.072242	0.868019	1429	5	-3.1866	0.91459	0.9152	1.0	15501	1	-3.1866
SPECC1L	6	0.020348	0.072273	0.868019	1430	4	-1.4811	0.72399	0.79499	1.0	13393	1	-1.4811
KXD1	6	0.020354	0.072284	0.868019	1431	5	-1.5087	0.85683	0.86937	1.0	14683	1	-1.5087
PADI1	6	0.020359	0.0723	0.868019	1432	2	0.96971	0.095935	0.22158	0.96824	3944	3	0.96971
VGLL1	5	0.020367	0.072327	0.868019	1433	4	-2.8658	0.79879	0.83329	1.0	14035	1	-2.8658
RECQL5	6	0.020377	0.072352	0.868019	1434	5	-2.0007	0.82239	0.84707	1.0	14283	1	-2.0007
MLEC	6	0.020381	0.072359	0.868019	1435	5	-2.7264	0.77947	0.82258	1.0	13852	1	-2.7264
C1orf192	5	0.020399	0.072408	0.868019	1436	4	-1.5934	0.61572	0.72545	1.0	12163	1	-1.5934
ABHD2	6	0.020413	0.072452	0.868019	1437	4	-1.1647	0.04154	0.11541	0.92857	2140	2	-1.1647
KANK4	6	0.020422	0.072474	0.868019	1438	4	-2.1159	0.91312	0.91383	1.0	15473	1	-2.1159
SNTG1	6	0.020433	0.072501	0.868019	1439	4	-2.35	0.89839	0.90093	1.0	15242	1	-2.35
BTNL8	6	0.020444	0.072532	0.868019	1440	5	-2.894	0.82386	0.84797	1.0	14298	1	-2.894
CNKSR1	6	0.020487	0.07264	0.868019	1441	2	-0.23552	0.0020679	0.0090431	0.700398	219	2	-0.23552
MARK4	6	0.02049	0.072647	0.868019	1442	4	-2.6261	0.12161	0.2668	0.974344	4719	2	-2.6261
SPRY4	5	0.020502	0.072684	0.868019	1443	5	-0.99945	0.9795	0.9795	1.0	16734	0	-0.99945
CCDC149	6	0.020528	0.072756	0.868019	1444	4	-0.52997	0.19265	0.35517	0.985997	6199	2	-0.52997
ACAP2	6	0.020555	0.072842	0.868019	1445	3	-1.1868	0.031414	0.092931	0.908868	1760	1	-1.1868
CBY1	5	0.020594	0.072955	0.868019	1446	3	-1.8242	0.22472	0.39367	0.998731	6794	2	-1.8242
TRMT2A	6	0.020598	0.072967	0.868019	1447	5	-2.4391	0.058913	0.15121	0.935189	2787	1	-2.4391
TRIM55	6	0.020616	0.073038	0.868019	1448	3	-0.23829	0.27869	0.45504	1.0	7795	3	-0.23829
OR9K2	3	0.02062	0.073047	0.868019	1449	3	-3.5203	0.97938	0.97938	1.0	16733	0	-3.5203
GPNMB	6	0.020621	0.073051	0.868019	1450	2	1.0049	0.10384	0.23601	0.971149	4182	4	1.0049
SOAT1	5	0.020635	0.073087	0.868019	1451	4	-1.6392	0.47861	0.62523	1.0	10510	1	-1.6392
RCE1	6	0.020668	0.07316	0.868019	1452	4	-1.4036	0.04243	0.1173	0.928776	2177	1	-1.4036
CRYGN	6	0.020731	0.073326	0.868019	1453	2	0.85276	0.034513	0.099961	0.917067	1876	3	0.85276
MLPH	6	0.020785	0.073482	0.868019	1454	5	-1.5746	0.97096	0.97092	1.0	16573	0	-1.5746
C2orf16	6	0.020791	0.073502	0.868019	1455	5	-2.0385	0.4468	0.60275	1.0	10144	1	-2.0385
THUMPD2	6	0.020812	0.073561	0.868019	1456	4	-1.4114	0.25983	0.43419	1.0	7449	2	-1.4114
DIRAS1	3	0.020818	0.07358	0.868019	1457	3	-2.3695	0.97918	0.97917	1.0	16732	0	-2.3695
KCNJ4	6	0.020818	0.073581	0.868019	1458	4	-1.9785	0.91973	0.92005	1.0	15586	1	-1.9785
ALG9	6	0.02084	0.073631	0.868019	1459	3	-0.14478	0.63222	0.73761	1.0	12365	2	-0.14478
FBXO2	6	0.020848	0.073648	0.868019	1460	4	-1.7477	0.8313	0.85255	1.0	14385	1	-1.7477
THRAP3	6	0.020864	0.073693	0.868019	1461	5	-2.5883	0.93248	0.93263	1.0	15802	0	-2.5883
TRMT61B	6	0.020874	0.073716	0.868019	1462	4	-0.92845	0.97118	0.97111	1.0	16579	0	-0.92845
COL3A1	6	0.020878	0.073723	0.868019	1463	5	-1.2695	0.80423	0.83641	1.0	14088	1	-1.2695
TSLP	4	0.020881	0.073732	0.868019	1464	4	-1.6965	0.95406	0.95405	1.0	16230	0	-1.6965
NAT14	6	0.020897	0.073774	0.868019	1465	4	-2.8679	0.63726	0.74135	1.0	12427	1	-2.8679
OSGIN1	6	0.020989	0.074051	0.868921	1466	5	-1.8015	0.25306	0.42646	1.0	7315	1	-1.8015
ACTL8	6	0.021054	0.074215	0.868921	1467	5	-1.8698	0.92783	0.92792	1.0	15730	0	-1.8698
SEPT6	6	0.021068	0.074251	0.868921	1468	4	-2.4539	0.91621	0.9167	1.0	15525	1	-2.4539
CYP4X1	6	0.021072	0.07426	0.868921	1469	3	-0.7422	0.2307	0.40077	1.0	6895	2	-0.7422
CMPK2	6	0.021084	0.074303	0.868921	1470	5	-2.7052	0.901	0.90316	1.0	15283	1	-2.7052
WDR60	6	0.021088	0.074313	0.868921	1471	4	-2.4138	0.60856	0.72025	1.0	12084	2	-2.4138
SQSTM1	6	0.021098	0.074338	0.868921	1472	5	-2.5036	0.83511	0.85501	1.0	14429	1	-2.5036
ZDHHC15	6	0.021138	0.074447	0.868921	1473	3	-0.91643	0.12612	0.27265	0.977323	4808	2	-0.91643
ABCD1	6	0.021171	0.074542	0.868921	1474	4	-1.8236	0.65224	0.75268	1.0	12633	1	-1.8236
RHBDL3	6	0.021195	0.074602	0.868921	1475	3	-0.68038	0.81356	0.8418	1.0	14185	1	-0.68038
SPDYE3	2	0.021223	0.074688	0.868921	1476	2	-3.4471	0.97878	0.97875	1.0	16731	0	-3.4471
GLP2R	6	0.021226	0.074697	0.868921	1477	5	-1.9588	0.95458	0.95458	1.0	16238	0	-1.9588
FICD	6	0.02124	0.074739	0.868921	1478	4	-3.4952	0.44415	0.60091	1.0	10120	2	-3.4952
ATP8B1	6	0.021249	0.074765	0.868921	1479	3	0.062892	0.051775	0.13683	0.933279	2502	3	0.062892
FAM9A	4	0.021263	0.074803	0.868921	1480	4	-2.3787	0.97874	0.97871	1.0	16730	0	-2.3787
PUS7	6	0.021271	0.074826	0.868921	1481	2	0.47677	0.27803	0.45435	1.0	7782	3	0.47677
SPRY1	5	0.021306	0.074936	0.868921	1482	3	-1.3645	0.25605	0.42986	1.0	7382	2	-1.3645
DNAJC15	4	0.021321	0.074973	0.868921	1483	2	-1.6514	0.23434	0.40515	1.0	6955	2	-1.6514
AFF4	6	0.021326	0.074985	0.868921	1484	5	-0.77512	0.95309	0.95311	1.0	16209	0	-0.77512
FBXO38	6	0.021337	0.075014	0.868921	1485	5	-2.1123	0.65468	0.75456	1.0	12668	1	-2.1123
HEPN1	4	0.021358	0.075078	0.868921	1486	3	-3.8241	0.89086	0.89467	1.0	15126	0	-3.8241
TMEM211	5	0.021366	0.075095	0.868921	1487	5	-2.1856	0.97863	0.97861	1.0	16728	0	-2.1856
TCP11L1	6	0.021377	0.075127	0.868921	1488	4	-3.3872	0.47988	0.62619	1.0	10531	2	-3.3872
AP1G2	6	0.021387	0.075153	0.868921	1489	4	-1.5705	0.84284	0.86002	1.0	14518	1	-1.5705
CA6	6	0.02139	0.075164	0.868921	1490	3	-0.43715	0.59604	0.71114	1.0	11944	2	-0.43715
GNPAT	6	0.021394	0.075179	0.868921	1491	5	-3.967	0.97429	0.97422	1.0	16641	0	-3.967
NLRC5	6	0.021406	0.075212	0.868921	1492	4	-1.126	0.94722	0.94724	1.0	16084	0	-1.126
GPI	6	0.021437	0.075294	0.868984	1493	5	-3.5133	0.87772	0.8844	1.0	14938	1	-3.5133
CAPN14	6	0.021446	0.075318	0.868984	1494	4	-1.5422	0.39139	0.56266	1.0	9512	1	-1.5422
APOO	2	0.021489	0.075441	0.869543	1495	1	0.215	0.018735	0.061689	0.861896	1229	1	0.215
MAP3K19	6	0.021497	0.075468	0.869543	1496	5	-0.94206	0.78363	0.8249	1.0	13891	1	-0.94206
BCL2L10	5	0.021522	0.075542	0.869701	1497	2	0.96113	0.14386	0.29514	0.97985	5175	3	0.96113
GDA	6	0.021584	0.07572	0.869701	1498	4	-0.65818	0.003903	0.015438	0.792441	333	1	-0.65818
SLC25A41	6	0.021605	0.075777	0.869701	1499	5	-2.1185	0.9724	0.97234	1.0	16605	0	-2.1185
NFYA	6	0.021614	0.075803	0.869701	1500	5	-1.7392	0.5683	0.69104	1.0	11606	1	-1.7392
GLT6D1	6	0.021654	0.075922	0.869701	1501	4	-1.9831	0.38912	0.56101	1.0	9477	1	-1.9831
DCAF4L1	4	0.021657	0.075931	0.869701	1502	3	-2.3776	0.89555	0.89856	1.0	15190	0	-2.3776
RAPGEF2	6	0.021672	0.075977	0.869701	1503	2	0.79972	0.028211	0.085721	0.903509	1634	3	0.79972
PRSS38	6	0.021713	0.076082	0.869701	1504	3	-0.85863	0.16528	0.32181	0.982805	5639	2	-0.85863
FAM227B	2	0.021727	0.076123	0.869701	1505	2	-3.0221	0.94646	0.9465	1.0	16071	0	-3.0221
CCDC114	6	0.021729	0.076128	0.869701	1506	4	-2.2302	0.73366	0.79952	1.0	13474	1	-2.2302
CAP1	4	0.021737	0.076143	0.869701	1507	4	-3.4398	0.97826	0.97824	1.0	16722	0	-3.4398
SIGLEC10	6	0.021768	0.076235	0.869701	1508	5	-2.3487	0.93758	0.93767	1.0	15895	0	-2.3487
AGK	2	0.021775	0.076255	0.869701	1509	2	-2.7971	0.97823	0.9782	1.0	16721	0	-2.7971
CACNG7	6	0.02178	0.076266	0.869701	1510	5	-2.135	0.040908	0.114	0.92845	2116	1	-2.135
C5orf30	4	0.021805	0.076336	0.869701	1511	3	-1.4314	0.22362	0.39241	0.997943	6778	1	-1.4314
KAZN	6	0.021828	0.076389	0.869701	1512	5	-2.3854	0.88771	0.89212	1.0	15075	1	-2.3854
ZNF280D	6	0.021842	0.076435	0.869701	1513	4	-2.366	0.34567	0.52646	1.0	8926	1	-2.366
C4BPB	4	0.021863	0.076492	0.869701	1514	3	-2.7864	0.88359	0.8889	1.0	15012	0	-2.7864
CXorf61	1	0.021885	0.076557	0.869701	1515	1	-2.3812	0.97812	0.97809	1.0	16717	0	-2.3812
ALX4	6	0.021894	0.07658	0.869701	1516	5	-1.3795	0.55011	0.67735	1.0	11403	1	-1.3795
ACOX3	6	0.021906	0.076622	0.869701	1517	3	0.70892	0.093774	0.21762	0.967249	3874	3	0.70892
NHLRC3	5	0.021918	0.076649	0.869701	1518	4	-2.5531	0.84926	0.86416	1.0	14595	1	-2.5531
STK33	2	0.021944	0.07671	0.869701	1519	1	-0.87096	0.12589	0.27235	0.976954	4805	1	-0.87096
PRTFDC1	6	0.021971	0.076798	0.869701	1520	4	-0.87287	0.17538	0.33408	0.984994	5846	2	-0.87287
EMP1	3	0.021995	0.076865	0.869701	1521	3	-2.1652	0.94498	0.945	1.0	16048	0	-2.1652
SPATA31E1	6	0.022004	0.076898	0.869701	1522	4	-2.1683	0.02532	0.07903	0.895458	1520	1	-2.1683
CDC37L1	4	0.022011	0.076914	0.869701	1523	4	-3.3448	0.97799	0.97795	1.0	16714	0	-3.3448
UGT8	5	0.022028	0.076959	0.869701	1524	4	-3.7133	0.78245	0.82422	1.0	13880	1	-3.7133
COL11A1	6	0.022035	0.076984	0.869701	1525	3	-0.29999	0.47365	0.62164	1.0	10466	2	-0.29999
ABHD3	6	0.02204	0.076995	0.869701	1526	5	-2.2775	0.94887	0.94889	1.0	16128	0	-2.2775
SERINC1	6	0.0221	0.077148	0.87075	1527	2	0.40874	0.25178	0.42502	1.0	7286	3	0.40874
OR2H1	2	0.022142	0.077277	0.87075	1528	2	-3.5488	0.97786	0.97781	1.0	16711	0	-3.5488
ALG14	5	0.022157	0.077321	0.87075	1529	5	-1.7759	0.97784	0.97779	1.0	16710	0	-1.7759
SMARCE1	2	0.022165	0.07734	0.87075	1530	2	-2.8446	0.97784	0.97779	1.0	16709	0	-2.8446
MAGEB5	2	0.022182	0.077387	0.87075	1531	2	-4.6819	0.89532	0.89837	1.0	15187	0	-4.6819
VASP	6	0.022218	0.077498	0.87075	1532	5	-2.651	0.85618	0.86893	1.0	14673	1	-2.651
DUSP12	6	0.022259	0.077622	0.87075	1533	4	-2.5828	0.21503	0.38213	0.992726	6635	2	-2.5828
TIMMDC1	5	0.022262	0.077631	0.87075	1534	5	-3.0358	0.97774	0.97769	1.0	16708	0	-3.0358
BTN3A3	3	0.022265	0.077641	0.87075	1536	3	-3.6851	0.97774	0.97768	1.0	16707	0	-3.6851
SH3BGRL	4	0.022265	0.077641	0.87075	1535	2	-2.3108	0.25389	0.42739	1.0	7329	1	-2.3108
VAMP8	6	0.02228	0.077681	0.87075	1537	3	0.116	0.077313	0.18673	0.951615	3377	3	0.116
COL21A1	6	0.022287	0.077694	0.87075	1538	4	-2.0421	0.26853	0.44385	1.0	7615	2	-2.0421
SBSN	6	0.022348	0.077858	0.872024	1539	4	-1.6105	0.078417	0.18877	0.95171	3419	2	-1.6105
VRK1	5	0.022416	0.078045	0.872687	1540	5	-3.1858	0.97758	0.97752	1.0	16701	0	-3.1858
ABCA6	6	0.022422	0.078062	0.872687	1541	2	0.00017994	0.47264	0.62093	1.0	10456	2	0.00017994
NUBPL	6	0.022487	0.078248	0.872687	1542	5	-2.5351	0.24815	0.42099	1.0	7215	1	-2.5351
ZNF572	4	0.022507	0.078309	0.872687	1543	2	-1.8121	0.33934	0.5198	1.0	8817	2	-1.8121
ZNF263	6	0.022515	0.078332	0.872687	1544	4	-3.6438	0.20612	0.3716	0.990298	6458	2	-3.6438
TAS2R46	1	0.02252	0.078349	0.872687	1545	1	-4.9493	0.97748	0.97741	1.0	16700	0	-4.9493
NOTCH4	6	0.022535	0.078383	0.872687	1546	5	-1.9147	0.89603	0.89898	1.0	15201	1	-1.9147
WIPF2	6	0.022551	0.078426	0.872687	1547	4	-1.2003	0.1292	0.27666	0.979031	4866	2	-1.2003
NAT16	6	0.022553	0.078428	0.872687	1548	3	-0.74917	0.10342	0.23524	0.971149	4167	2	-0.74917
NXPE3	6	0.022584	0.078504	0.872687	1549	5	-1.3766	0.88216	0.88778	1.0	14989	1	-1.3766
ENO3	6	0.022589	0.078515	0.872687	1550	4	-1.8863	0.64564	0.74763	1.0	12539	2	-1.8863
SLC2A6	6	0.022613	0.07859	0.872687	1551	5	-1.9044	0.097826	0.22504	0.970907	3994	1	-1.9044
IFT46	6	0.022616	0.078596	0.872687	1552	4	-3.0043	0.51282	0.64991	1.0	10937	1	-3.0043
CLLU1OS	2	0.022637	0.078653	0.872687	1553	2	-2.6705	0.95944	0.95939	1.0	16328	0	-2.6705
PSME1	6	0.022671	0.07873	0.872687	1554	4	-1.6828	0.13568	0.28485	0.97985	5007	1	-1.6828
ICAM5	6	0.02268	0.078758	0.872687	1555	3	0.13172	0.25095	0.42409	1.0	7268	3	0.13172
PCDH10	6	0.02272	0.078866	0.872687	1556	5	-2.9155	0.80341	0.83594	1.0	14080	1	-2.9155
EDAR	6	0.022745	0.078934	0.872687	1557	2	-0.12003	0.1604	0.31573	0.981514	5542	2	-0.12003
TBC1D22B	6	0.022756	0.078974	0.872687	1558	5	-2.77	0.60892	0.72054	1.0	12089	1	-2.77
KRT81	4	0.022758	0.078978	0.872687	1559	2	-0.72315	0.81324	0.84161	1.0	14179	1	-0.72315
HSF5	6	0.022759	0.078981	0.872687	1560	5	-2.9501	0.10624	0.24032	0.971888	4258	1	-2.9501
ARHGEF37	6	0.022809	0.079123	0.873681	1561	4	-3.3	0.1745	0.33303	0.984237	5832	1	-3.3
CAPNS1	6	0.022838	0.079219	0.873681	1562	3	0.034988	0.12873	0.27607	0.978521	4863	2	0.034988
CD80	5	0.022842	0.07923	0.873681	1563	3	-1.5408	0.73455	0.79997	1.0	13480	1	-1.5408
EPHA6	6	0.022874	0.07932	0.873681	1564	2	0.10217	0.49954	0.64032	1.0	10782	2	0.10217
ANKRD9	5	0.022886	0.079347	0.873681	1565	4	-4.4647	0.32619	0.5058	1.0	8589	1	-4.4647
PROSER2	6	0.022922	0.079433	0.873681	1566	4	-1.0644	0.21069	0.37697	0.990519	6560	2	-1.0644
IRF7	6	0.022932	0.07946	0.873681	1567	5	-1.6068	0.88635	0.89102	1.0	15053	1	-1.6068
ARGLU1	6	0.022955	0.079518	0.873681	1568	4	-0.87786	0.64432	0.74661	1.0	12520	1	-0.87786
CCDC3	6	0.02301	0.079669	0.873681	1569	3	-0.563	0.57967	0.69949	1.0	11755	2	-0.563
ZBTB16	6	0.023012	0.079675	0.873681	1570	4	-2.8603	0.6076	0.71955	1.0	12069	2	-2.8603
RNF113A	5	0.023015	0.079682	0.873681	1571	5	-2.2734	0.97698	0.9769	1.0	16690	0	-2.2734
DAPK2	6	0.02305	0.079766	0.873681	1572	4	-1.1023	0.1484	0.30081	0.979929	5289	2	-1.1023
MAPKAP1	6	0.023067	0.079811	0.873681	1573	4	-1.1563	0.37826	0.55326	1.0	9351	2	-1.1563
LRRC28	6	0.023137	0.080014	0.873681	1574	5	-2.8573	0.61213	0.72284	1.0	12126	1	-2.8573
NR1H2	6	0.02315	0.080049	0.873681	1575	5	-1.7744	0.76294	0.81385	1.0	13712	1	-1.7744
LTBP3	6	0.023171	0.080097	0.873681	1576	4	-2.1179	0.78542	0.82589	1.0	13905	1	-2.1179
JOSD1	5	0.023173	0.080103	0.873681	1577	4	-1.0557	0.9463	0.94632	1.0	16069	0	-1.0557
CHRNA3	6	0.023196	0.080169	0.873681	1578	4	-1.4794	0.39515	0.56537	1.0	9552	2	-1.4794
RPRM	6	0.023225	0.080247	0.873681	1579	4	-1.4831	0.36084	0.54089	1.0	9144	1	-1.4831
BAAT	6	0.023231	0.080262	0.873681	1580	5	-2.3423	0.22092	0.3892	0.99764	6724	1	-2.3423
CDH11	6	0.023248	0.080309	0.873681	1581	5	-2.3689	0.69516	0.78203	1.0	13179	1	-2.3689
INO80B	6	0.023252	0.080319	0.873681	1582	3	-1.058	0.77808	0.82184	1.0	13839	1	-1.058
VTI1B	1	0.023264	0.080356	0.873681	1583	1	-2.999	0.97674	0.97664	1.0	16685	0	-2.999
C1orf233	5	0.023292	0.08043	0.873681	1584	4	-2.6739	0.71871	0.79256	1.0	13355	1	-2.6739
AVP	4	0.023293	0.080431	0.873681	1585	4	-2.4892	0.97671	0.97661	1.0	16684	0	-2.4892
FAM154B	4	0.023295	0.080437	0.873681	1586	3	-2.3678	0.75836	0.81153	1.0	13672	1	-2.3678
DYSF	6	0.023324	0.080516	0.873681	1587	5	-1.8184	0.88587	0.89067	1.0	15043	1	-1.8184
RAB22A	1	0.02333	0.080526	0.873681	1588	1	-3.3032	0.97667	0.97657	1.0	16683	0	-3.3032
TMEM117	6	0.023338	0.080543	0.873681	1589	4	-2.78	0.94942	0.94945	1.0	16136	0	-2.78
CSF1	6	0.023356	0.080591	0.873681	1590	4	-0.54655	0.57604	0.6969	1.0	11707	2	-0.54655
PDLIM1	5	0.023421	0.080784	0.875217	1591	4	-1.2799	0.92949	0.92958	1.0	15759	0	-1.2799
STX10	6	0.023448	0.080863	0.875377	1592	5	-1.4041	0.63752	0.74155	1.0	12431	1	-1.4041
MOCS1	6	0.023466	0.080912	0.875377	1593	5	-1.1326	0.92653	0.9266	1.0	15691	0	-1.1326
ARFGEF2	6	0.023481	0.080951	0.875377	1594	5	-1.9802	0.91269	0.91342	1.0	15463	1	-1.9802
CA9	6	0.023518	0.081061	0.875393	1595	5	-1.1122	0.46959	0.61875	1.0	10417	1	-1.1122
AWAT2	6	0.02353	0.081095	0.875393	1596	5	-2.225	0.9224	0.92255	1.0	15624	1	-2.225
C14orf164	5	0.023535	0.081109	0.875393	1597	3	-0.53804	0.4839	0.62908	1.0	10583	2	-0.53804
ABCD2	6	0.023563	0.081191	0.875393	1598	5	-1.4309	0.94179	0.94188	1.0	15989	0	-1.4309
JAG2	6	0.023573	0.081217	0.875393	1599	5	-1.7902	0.52757	0.66053	1.0	11118	1	-1.7902
CARHSP1	6	0.023588	0.081257	0.875393	1600	4	-3.1702	0.89681	0.89964	1.0	15213	1	-3.1702
LUM	4	0.023621	0.081333	0.875474	1601	3	-2.4271	0.80107	0.83457	1.0	14058	1	-2.4271
NIPAL4	6	0.023647	0.081399	0.875474	1602	3	-0.18802	0.44692	0.60284	1.0	10147	1	-0.18802
CKLF	5	0.023659	0.081432	0.875474	1603	3	-3.065	0.53458	0.66581	1.0	11195	2	-3.065
TPH1	4	0.023692	0.081526	0.875474	1604	3	-1.4296	0.1569	0.3114	0.980985	5462	1	-1.4296
STK36	6	0.023711	0.081572	0.875474	1605	3	-0.64731	0.44649	0.60251	1.0	10136	2	-0.64731
RBM14	6	0.023717	0.081588	0.875474	1606	4	-3.7149	0.97362	0.97355	1.0	16626	0	-3.7149
B4GALT5	6	0.02373	0.08162	0.875474	1607	5	-1.7993	0.90809	0.90927	1.0	15386	1	-1.7993
EIF2AK2	3	0.023774	0.081745	0.876029	1608	1	0.38983	0.24853	0.42142	1.0	7221	2	0.38983
KLF3	5	0.023797	0.081808	0.876029	1609	5	-1.8046	0.9762	0.97613	1.0	16674	0	-1.8046
CLN5	6	0.02382	0.081876	0.876029	1610	4	-2.1377	0.086795	0.2046	0.965891	3650	2	-2.1377
GOSR1	6	0.02384	0.081925	0.876029	1611	4	-1.0188	0.082833	0.19714	0.958698	3544	2	-1.0188
ITPA	5	0.023887	0.082055	0.876029	1612	3	-1.8534	0.036761	0.10494	0.921352	1962	2	-1.8534
ANGPTL2	6	0.023914	0.082129	0.876029	1613	4	-1.7027	0.00088666	0.0040579	0.533566	131	2	-1.7027
DENND2D	6	0.023945	0.082209	0.876029	1614	3	-1.1224	0.50611	0.64507	1.0	10865	2	-1.1224
GPANK1	6	0.023972	0.082281	0.876029	1615	4	-2.5377	0.31099	0.48962	1.0	8346	2	-2.5377
LETM2	6	0.023984	0.082314	0.876029	1616	3	-0.70142	0.59602	0.71113	1.0	11943	2	-0.70142
TBATA	6	0.023996	0.08235	0.876029	1617	4	-0.72914	0.94067	0.94076	1.0	15968	0	-0.72914
CNTRL	6	0.024054	0.082497	0.876029	1618	5	-0.73492	0.51068	0.64834	1.0	10908	1	-0.73492
KCNMA1	6	0.02408	0.082563	0.876029	1619	3	-1.566	0.41708	0.58134	1.0	9804	2	-1.566
FAT1	6	0.024088	0.082585	0.876029	1620	5	-1.433	0.89362	0.89695	1.0	15171	1	-1.433
DNAJB12	6	0.024092	0.082597	0.876029	1621	5	-1.7112	0.95299	0.953	1.0	16205	0	-1.7112
TMEM243	4	0.024102	0.082627	0.876029	1622	3	-4.7165	0.63779	0.74174	1.0	12437	1	-4.7165
ZFP69	4	0.024123	0.082683	0.876029	1623	2	-2.1547	0.13315	0.28168	0.97985	4947	1	-2.1547
POP7	5	0.024129	0.082694	0.876029	1624	5	-1.5074	0.97587	0.97581	1.0	16667	0	-1.5074
EBF3	6	0.024136	0.08271	0.876029	1625	2	1.9015	0.010698	0.037508	0.827722	780	4	1.9015
MFSD3	6	0.024182	0.082836	0.876029	1626	4	-3.264	0.3755	0.5513	1.0	9322	2	-3.264
FAM222A	5	0.02419	0.082857	0.876029	1627	5	-0.88836	0.97581	0.97575	1.0	16664	0	-0.88836
UBE2H	4	0.024197	0.082873	0.876029	1628	2	-0.95421	0.53971	0.66962	1.0	11274	1	-0.95421
OR2G2	5	0.024225	0.08295	0.876029	1629	3	-4.2805	0.31771	0.49682	1.0	8445	2	-4.2805
ADIPOR2	6	0.024234	0.08297	0.876029	1630	4	-0.82691	0.36124	0.54119	1.0	9150	2	-0.82691
CCDC142	6	0.024242	0.082996	0.876029	1631	3	-1.3981	0.7689	0.81702	1.0	13758	1	-1.3981
PROK1	5	0.024291	0.083134	0.876029	1633	4	-4.9728	0.35868	0.53936	1.0	9129	1	-4.9728
ICAM2	6	0.024291	0.083134	0.876029	1632	2	0.26599	0.13075	0.2786	0.97985	4890	3	0.26599
GAL3ST1	5	0.024296	0.083143	0.876029	1634	4	-2.8223	0.95778	0.95774	1.0	16297	0	-2.8223
PPARD	6	0.024301	0.083156	0.876029	1635	4	-2.0089	0.32311	0.50248	1.0	8532	1	-2.0089
AFP	6	0.024314	0.083195	0.876029	1636	5	-1.3563	0.60086	0.71463	1.0	11993	1	-1.3563
RGMB	6	0.024324	0.083226	0.876029	1637	2	1.0549	0.063647	0.16048	0.946483	2920	4	1.0549
AGPAT6	6	0.024355	0.083311	0.876029	1638	4	-1.5106	0.16403	0.32025	0.982239	5620	2	-1.5106
EMR3	6	0.024361	0.083321	0.876029	1639	5	-1.598	0.89993	0.90226	1.0	15269	1	-1.598
TPRG1L	6	0.02437	0.083349	0.876029	1640	3	-0.50611	0.44068	0.59844	1.0	10080	2	-0.50611
PARD6B	6	0.024401	0.083432	0.876229	1641	5	-2.7827	0.45936	0.61158	1.0	10298	1	-2.7827
MDM2	5	0.024435	0.083532	0.876229	1642	4	-2.4564	0.89765	0.90032	1.0	15226	0	-2.4564
TMEM219	6	0.024466	0.083616	0.876229	1643	3	-0.52212	0.63479	0.73949	1.0	12400	2	-0.52212
TPM4	2	0.024476	0.083641	0.876229	1644	2	-2.3422	0.94087	0.94096	1.0	15971	0	-2.3422
DSCAM	6	0.024477	0.083648	0.876229	1645	2	-0.046866	0.71232	0.78965	1.0	13301	1	-0.046866
TMEM63C	6	0.024495	0.083695	0.876229	1646	5	-2.43	0.73808	0.8016	1.0	13500	1	-2.43
FOXB2	5	0.02451	0.083737	0.876229	1647	4	-2.4743	0.9558	0.95577	1.0	16258	0	-2.4743
NCCRP1	6	0.024527	0.083775	0.876229	1648	5	-1.9085	0.49535	0.63733	1.0	10743	1	-1.9085
PLVAP	6	0.024577	0.08392	0.876739	1649	5	-2.9539	0.26559	0.44059	1.0	7549	1	-2.9539
MTERFD3	1	0.024578	0.083925	0.876739	1650	1	-1.8502	0.97542	0.97536	1.0	16661	0	-1.8502
MME	6	0.024607	0.084002	0.877011	1651	4	-0.88437	0.28905	0.4663	1.0	7971	2	-0.88437
MAEA	6	0.024701	0.084251	0.878616	1652	5	-1.2194	0.95701	0.95697	1.0	16279	0	-1.2194
RXRA	6	0.024705	0.084258	0.878616	1653	4	-2.6944	0.88141	0.88723	1.0	14978	1	-2.6944
FAIM3	6	0.024733	0.084342	0.878964	1654	5	-3.6982	0.59731	0.71206	1.0	11961	1	-3.6982
MMD2	6	0.02476	0.08442	0.878985	1655	5	-2.0708	0.97143	0.97137	1.0	16583	0	-2.0708
LRRC25	6	0.024805	0.084547	0.878985	1656	2	0.87302	0.033523	0.097706	0.912826	1845	4	0.87302
TSSC4	5	0.02482	0.084586	0.878985	1657	3	-1.2238	0.74941	0.80701	1.0	13606	1	-1.2238
GATAD2A	6	0.024821	0.084586	0.878985	1658	4	-2.2983	0.54716	0.67512	1.0	11371	1	-2.2983
FLG2	6	0.024856	0.084682	0.878985	1659	3	-0.22921	0.30753	0.48597	1.0	8294	2	-0.22921
ADH1C	2	0.024898	0.084796	0.878985	1660	2	-3.0785	0.9751	0.97503	1.0	16659	0	-3.0785
SGTB	4	0.02491	0.084836	0.878985	1661	3	-1.5942	0.4111	0.57689	1.0	9738	1	-1.5942
AHNAK	6	0.024928	0.084881	0.878985	1662	3	-0.15779	0.39541	0.56556	1.0	9557	2	-0.15779
WBP2	6	0.024941	0.084913	0.878985	1663	5	-2.8136	0.3837	0.55707	1.0	9409	1	-2.8136
MS4A3	5	0.024959	0.084972	0.878985	1664	4	-1.9524	0.15503	0.30908	0.980985	5421	1	-1.9524
TFIP11	6	0.024976	0.085015	0.878985	1665	5	-2.4694	0.89722	0.89998	1.0	15220	1	-2.4694
KLHL13	6	0.025007	0.085103	0.878985	1666	5	-2.0847	0.98342	0.98338	1.0	16821	0	-2.0847
DNAL1	5	0.025014	0.085118	0.878985	1667	3	-0.57337	0.35592	0.5371	1.0	9095	1	-0.57337
PIDD	6	0.025039	0.085191	0.878985	1668	5	-2.3834	0.97665	0.97655	1.0	16682	0	-2.3834
NXPE2	5	0.025047	0.085216	0.878985	1670	4	-3.007	0.3495	0.53048	1.0	8995	1	-3.007
PDE4D	6	0.025047	0.085215	0.878985	1669	4	-2.8376	0.011215	0.039125	0.831533	805	2	-2.8376
PDF	6	0.025063	0.085262	0.878985	1671	5	-1.5359	0.97436	0.9743	1.0	16644	0	-1.5359
USP1	2	0.025075	0.085296	0.878985	1672	2	-4.5931	0.97493	0.97486	1.0	16658	0	-4.5931
PROZ	6	0.025095	0.085346	0.878985	1673	4	-1.3347	0.74596	0.80537	1.0	13570	1	-1.3347
LRRC33	6	0.025101	0.085364	0.878985	1674	5	-3.0838	0.89557	0.89858	1.0	15191	1	-3.0838
ABHD16B	6	0.02519	0.08562	0.87954	1675	3	0.22357	0.18526	0.34615	0.985997	6043	3	0.22357
ZNF490	4	0.025202	0.085655	0.87954	1676	3	-2.2447	0.24697	0.41967	1.0	7196	1	-2.2447
NEU1	6	0.025221	0.085701	0.87954	1677	5	-1.2913	0.38278	0.55644	1.0	9395	1	-1.2913
C18orf8	6	0.025235	0.085744	0.87954	1678	4	-1.1665	0.93588	0.93598	1.0	15863	0	-1.1665
GBA	4	0.025275	0.085858	0.87954	1679	2	-0.82128	0.53851	0.66875	1.0	11257	1	-0.82128
STX17	3	0.025325	0.086014	0.87954	1680	2	-1.0527	0.36333	0.54267	1.0	9170	1	-1.0527
SLC5A1	6	0.025373	0.086156	0.87954	1681	4	-2.7091	0.2543	0.42789	1.0	7343	2	-2.7091
ZCWPW1	6	0.025383	0.086184	0.87954	1683	5	-2.4802	0.90519	0.9067	1.0	15341	1	-2.4802
APOBEC3G	5	0.025383	0.086184	0.87954	1682	3	-3.8888	0.55885	0.68396	1.0	11498	2	-3.8888
POLB	6	0.025405	0.086248	0.87954	1684	5	-2.7143	0.80629	0.83758	1.0	14114	1	-2.7143
TACC2	6	0.025449	0.086374	0.87954	1685	3	0.80066	0.015576	0.052426	0.846484	1063	3	0.80066
ANKRD61	5	0.025452	0.086383	0.87954	1686	2	0.28167	0.12932	0.27682	0.979031	4872	2	0.28167
RHPN1	6	0.025474	0.086435	0.87954	1687	4	-1.7845	0.82489	0.8486	1.0	14306	1	-1.7845
PSMD7	3	0.025487	0.086468	0.87954	1688	2	-3.2854	0.86002	0.87155	1.0	14724	0	-3.2854
WFDC2	6	0.025538	0.086605	0.87954	1689	3	-0.75822	0.10456	0.23729	0.971149	4209	1	-0.75822
NPW	4	0.02554	0.08661	0.87954	1690	4	-2.2791	0.97446	0.9744	1.0	16648	0	-2.2791
CNTF	5	0.025551	0.086638	0.87954	1691	4	-3.0747	0.90393	0.90564	1.0	15325	0	-3.0747
FAM222B	6	0.025561	0.086665	0.87954	1692	4	-1.2132	0.10438	0.23697	0.971149	4200	1	-1.2132
LRPPRC	6	0.025563	0.086667	0.87954	1693	4	-2.6047	0.98041	0.98042	1.0	16748	0	-2.6047
FAM98A	6	0.025581	0.086716	0.87954	1694	5	-3.2453	0.9725	0.97245	1.0	16608	0	-3.2453
NFKBID	6	0.025595	0.086747	0.87954	1695	4	-2.1673	0.46858	0.61802	1.0	10407	1	-2.1673
ELMOD1	5	0.02561	0.086786	0.87954	1696	3	-0.67378	0.20213	0.36671	0.989331	6380	2	-0.67378
EIF1B	3	0.025616	0.086802	0.87954	1697	1	-0.11101	0.34266	0.52329	1.0	8870	1	-0.11101
IL5RA	2	0.025619	0.086811	0.87954	1698	2	-2.1097	0.97438	0.97432	1.0	16645	0	-2.1097
GP2	6	0.02563	0.086847	0.87954	1699	5	-1.7074	0.96976	0.9697	1.0	16550	0	-1.7074
BTBD19	6	0.025642	0.086881	0.87954	1700	1	2.2775	0.004471	0.017431	0.792555	374	4	2.2775
SRR	6	0.025653	0.086915	0.87954	1701	4	-1.8449	0.4673	0.61711	1.0	10389	2	-1.8449
ZNF805	4	0.02567	0.086966	0.87954	1702	3	-2.1069	0.79796	0.83282	1.0	14025	1	-2.1069
CD276	6	0.025677	0.086985	0.87954	1703	5	-1.2308	0.9548	0.95481	1.0	16242	0	-1.2308
ECHDC2	6	0.025679	0.086994	0.87954	1704	4	-2.0563	0.88381	0.88906	1.0	15015	1	-2.0563
DUSP7	6	0.025688	0.087019	0.87954	1705	5	-0.72124	0.96743	0.96739	1.0	16510	0	-0.72124
RDH16	6	0.025706	0.087064	0.87954	1706	3	-0.27848	0.30161	0.4797	1.0	8197	2	-0.27848
REEP5	6	0.025736	0.087149	0.87954	1707	3	-1.3203	0.30995	0.48854	1.0	8330	3	-1.3203
C9orf64	4	0.025787	0.087307	0.87954	1708	3	-2.0044	0.74791	0.80629	1.0	13593	1	-2.0044
RCAN1	6	0.025806	0.087367	0.87954	1709	3	-0.35834	0.13539	0.28449	0.97985	4997	3	-0.35834
SEMA5A	6	0.025813	0.087379	0.87954	1711	3	-0.70947	0.28053	0.45704	1.0	7843	3	-0.70947
FCRL1	6	0.025813	0.087379	0.87954	1710	5	-1.4769	0.96336	0.96335	1.0	16439	0	-1.4769
FCRLB	6	0.025834	0.087435	0.87954	1712	3	0.36595	0.15903	0.31398	0.981514	5513	3	0.36595
RASD1	6	0.02585	0.087474	0.87954	1713	4	-1.6236	0.45343	0.60739	1.0	10229	2	-1.6236
PKIB	3	0.025856	0.08749	0.87954	1714	3	-3.2102	0.97414	0.97407	1.0	16638	0	-3.2102
DEK	6	0.025863	0.08751	0.87954	1715	3	-0.60784	0.22257	0.39114	0.99764	6757	2	-0.60784
IFNGR1	6	0.025899	0.087611	0.879744	1716	1	0.31242	0.081083	0.19387	0.958698	3478	3	0.31242
MCOLN3	4	0.025925	0.087682	0.879744	1717	4	-0.68044	0.97407	0.974	1.0	16635	0	-0.68044
USP19	6	0.025926	0.087684	0.879744	1718	4	-3.6842	0.97584	0.97579	1.0	16666	0	-3.6842
AKT2	6	0.025963	0.087785	0.880252	1719	5	-3.5433	0.57204	0.6939	1.0	11652	1	-3.5433
SEC24A	6	0.025992	0.087858	0.880386	1720	5	-1.2632	0.12768	0.27468	0.97816	4839	1	-1.2632
POU4F2	6	0.026007	0.087901	0.880386	1721	5	-2.0449	0.84643	0.86238	1.0	14558	1	-2.0449
VRK2	6	0.02606	0.088058	0.880939	1722	5	-1.142	0.74464	0.8047	1.0	13557	1	-1.142
CYP4Z1	2	0.026076	0.088097	0.880939	1723	1	-2.0823	0.44146	0.59899	1.0	10088	1	-2.0823
BRS3	6	0.026092	0.088142	0.880939	1724	4	-0.95365	0.12644	0.27306	0.977323	4814	2	-0.95365
ACTL10	5	0.026109	0.088185	0.880939	1725	3	-1.5454	0.24553	0.41803	1.0	7164	1	-1.5454
TDRD7	6	0.026117	0.088211	0.880939	1726	3	-0.94246	0.77859	0.82211	1.0	13842	1	-0.94246
SLC15A2	6	0.026156	0.088322	0.881535	1727	3	-0.52378	0.17679	0.33582	0.985373	5869	2	-0.52378
OPN4	6	0.026179	0.088377	0.881575	1728	4	-1.5021	0.88287	0.88833	1.0	15003	1	-1.5021
CDK16	6	0.02622	0.088487	0.882153	1729	3	-0.33452	0.77052	0.81787	1.0	13772	1	-0.33452
MAP7D3	6	0.026283	0.08867	0.882494	1730	5	-2.2304	0.93682	0.93689	1.0	15880	0	-2.2304
TEX36	6	0.026297	0.088707	0.882494	1731	4	-2.2621	0.69506	0.78198	1.0	13178	1	-2.2621
NUPL2	5	0.0263	0.08872	0.882494	1732	4	-2.7621	0.85684	0.86938	1.0	14684	1	-2.7621
PPP1R3C	4	0.026302	0.088725	0.882494	1733	2	-1.4034	0.28323	0.45998	1.0	7880	1	-1.4034
ADAMTS1	6	0.026338	0.088812	0.882589	1734	5	-2.7908	0.27046	0.44598	1.0	7650	1	-2.7908
OTOG	6	0.026349	0.088838	0.882589	1735	4	-2.9271	0.91252	0.91328	1.0	15461	1	-2.9271
DPYSL5	6	0.026382	0.088931	0.882727	1736	5	-1.9888	0.81096	0.84028	1.0	14165	1	-1.9888
GPATCH2	6	0.026397	0.088974	0.882727	1737	4	-2.4649	0.12012	0.26476	0.974178	4682	2	-2.4649
FNDC3A	6	0.026413	0.089021	0.882727	1738	3	0.27808	0.26774	0.44298	1.0	7600	3	0.27808
ASB11	6	0.026432	0.089078	0.882727	1739	4	-1.4979	0.38636	0.55897	1.0	9438	2	-1.4979
NABP1	6	0.026445	0.089107	0.882727	1740	5	-1.3219	0.95115	0.9512	1.0	16172	0	-1.3219
GRAMD2	6	0.026502	0.089266	0.883595	1741	5	-2.2832	0.03314	0.096831	0.909621	1829	1	-2.2832
ABCG5	6	0.026513	0.089298	0.883595	1742	5	-1.9151	0.98041	0.98042	1.0	16765	0	-1.9151
CDCA7L	6	0.026593	0.089507	0.884187	1743	4	-1.3674	0.87749	0.88422	1.0	14935	1	-1.3674
ADH5	2	0.026616	0.089583	0.884187	1744	1	-1.2902	0.36872	0.54646	1.0	9240	1	-1.2902
ZBTB40	6	0.026634	0.089631	0.884187	1745	3	-0.61889	0.59838	0.71285	1.0	11975	1	-0.61889
TMC5	6	0.026654	0.089693	0.884187	1746	4	-2.6028	0.13707	0.28664	0.97985	5031	1	-2.6028
PLEKHM2	6	0.02666	0.089712	0.884187	1747	4	-2.2485	0.1558	0.31004	0.980985	5436	2	-2.2485
GPX2	6	0.026675	0.089757	0.884187	1748	4	-2.6002	0.63114	0.7368	1.0	12353	2	-2.6002
RAPGEF5	6	0.026734	0.089945	0.884187	1749	3	-0.36306	0.23999	0.41175	1.0	7061	2	-0.36306
BAI1	6	0.026764	0.090032	0.884187	1750	5	-2.0245	0.73877	0.80194	1.0	13504	1	-2.0245
PLA2G2A	3	0.026769	0.090041	0.884187	1751	3	-1.955	0.97323	0.97316	1.0	16621	0	-1.955
SH3TC2	6	0.026791	0.090103	0.884187	1752	5	-1.7145	0.12203	0.26734	0.974427	4726	1	-1.7145
CTAGE5	4	0.026799	0.090121	0.884187	1753	4	-1.0007	0.9732	0.97313	1.0	16620	0	-1.0007
CHCHD1	5	0.026815	0.090164	0.884187	1754	4	-3.2006	0.91507	0.91562	1.0	15510	0	-3.2006
SEPT8	6	0.026828	0.090195	0.884187	1755	5	-1.855	0.93765	0.93773	1.0	15898	0	-1.855
NACC1	6	0.026836	0.090211	0.884187	1756	5	-1.5332	0.21985	0.38791	0.997352	6703	1	-1.5332
IQCB1	5	0.026839	0.090224	0.884187	1757	5	-3.4716	0.97316	0.9731	1.0	16619	0	-3.4716
TBC1D2B	6	0.026862	0.090296	0.884187	1758	3	-0.89305	0.095049	0.21993	0.96768	3917	2	-0.89305
VPS9D1	6	0.026863	0.090298	0.884187	1759	4	-0.8683	0.83607	0.85562	1.0	14440	1	-0.8683
BTBD10	5	0.026864	0.090301	0.884187	1760	4	-1.7065	0.86941	0.87823	1.0	14837	1	-1.7065
ADAMTS5	6	0.026874	0.090334	0.884187	1761	4	-2.5517	0.099355	0.22786	0.971149	4037	2	-2.5517
DMPK	6	0.026905	0.090428	0.884187	1762	4	-2.4927	0.87813	0.88469	1.0	14947	1	-2.4927
GUCY2F	6	0.026928	0.090496	0.884187	1763	5	-1.3361	0.42225	0.58498	1.0	9869	1	-1.3361
MCC	6	0.026936	0.090515	0.884187	1764	5	-1.789	0.79088	0.82886	1.0	13954	1	-1.789
CA5B	5	0.026981	0.090653	0.884187	1765	4	-0.98959	0.972	0.97194	1.0	16598	0	-0.98959
PGAM2	6	0.026983	0.090658	0.884187	1766	5	-2.1079	0.27106	0.44667	1.0	7663	1	-2.1079
SYTL5	6	0.026991	0.090684	0.884187	1767	2	0.19515	0.29339	0.47097	1.0	8059	3	0.19515
SELL	6	0.026993	0.090691	0.884187	1768	5	-2.2276	0.56014	0.68497	1.0	11511	1	-2.2276
RNFT2	6	0.027044	0.090842	0.884445	1769	4	-2.8847	0.55802	0.68336	1.0	11495	2	-2.8847
ADAM19	6	0.027047	0.090847	0.884445	1770	4	-1.9293	0.16284	0.31882	0.981589	5598	2	-1.9293
DZANK1	6	0.027055	0.090871	0.884445	1771	5	-1.1612	0.92403	0.9241	1.0	15649	1	-1.1612
TRIM5	4	0.027105	0.091001	0.884621	1772	4	-1.3529	0.97289	0.97285	1.0	16615	0	-1.3529
SLC23A3	6	0.027121	0.09104	0.884621	1773	5	-2.0179	0.55532	0.68134	1.0	11458	1	-2.0179
SSTR3	6	0.027168	0.091162	0.884621	1774	5	-0.84485	0.17158	0.32945	0.98416	5760	1	-0.84485
IPP	6	0.027178	0.091186	0.884621	1775	5	-1.9609	0.87283	0.88077	1.0	14877	1	-1.9609
SYT3	6	0.027193	0.091224	0.884621	1776	5	-3.0909	0.50413	0.64362	1.0	10837	1	-3.0909
NCK1	5	0.027223	0.091313	0.884621	1777	4	-1.2658	0.30009	0.47807	1.0	8170	1	-1.2658
C12orf44	6	0.027225	0.091319	0.884621	1778	4	-2.3637	0.23238	0.40279	1.0	6920	2	-2.3637
AIM1	6	0.027231	0.091336	0.884621	1779	3	-2.3262	0.46869	0.61811	1.0	10408	2	-2.3262
PPP1R3G	6	0.027248	0.091385	0.884621	1780	2	1.074	0.075821	0.18397	0.949877	3337	3	1.074
LOH12CR1	6	0.027253	0.091403	0.884621	1781	4	-1.7568	0.61885	0.72772	1.0	12199	1	-1.7568
RPL37A	1	0.027316	0.091573	0.885025	1782	1	-3.9222	0.97268	0.97264	1.0	16610	0	-3.9222
ANKRD30B	3	0.027326	0.091604	0.885025	1783	1	0.43024	0.53474	0.66593	1.0	11198	1	0.43024
NOX3	6	0.027356	0.091681	0.885025	1784	2	0.42496	0.17664	0.33564	0.985373	5867	3	0.42496
HIVEP2	6	0.027368	0.09171	0.885025	1785	4	-1.3814	0.63423	0.73909	1.0	12391	1	-1.3814
SEPT11	6	0.027376	0.091731	0.885025	1786	2	0.49206	0.10983	0.24683	0.972635	4370	4	0.49206
SCNN1A	6	0.027384	0.091753	0.885025	1787	5	-2.8264	0.42012	0.58351	1.0	9846	1	-2.8264
CLPX	6	0.027455	0.091936	0.886296	1788	2	0.51948	0.16525	0.32178	0.982805	5638	3	0.51948
HSD11B1	6	0.027542	0.092171	0.886825	1789	4	-1.4408	0.27248	0.44824	1.0	7691	2	-1.4408
IL22RA1	6	0.02757	0.092258	0.886825	1790	5	-2.779	0.8224	0.84708	1.0	14284	1	-2.779
BCAP31	5	0.027618	0.092395	0.886825	1791	2	1.3344	0.072905	0.17842	0.949877	3225	3	1.3344
MTMR1	6	0.027629	0.092426	0.886825	1792	3	0.2685	0.1755	0.33424	0.984997	5848	3	0.2685
CAND1	6	0.027633	0.09244	0.886825	1793	3	-0.72777	0.039755	0.11148	0.926118	2064	3	-0.72777
STARD8	6	0.027641	0.092465	0.886825	1794	3	-1.2048	0.43638	0.59527	1.0	10020	2	-1.2048
PRDM1	6	0.027656	0.092495	0.886825	1795	3	-0.29473	0.05429	0.14203	0.933279	2620	3	-0.29473
SRSF6	3	0.027681	0.092564	0.886825	1796	3	-3.2036	0.90945	0.91049	1.0	15410	0	-3.2036
OCIAD1	5	0.0277	0.092617	0.886825	1797	2	-0.17152	0.27667	0.45283	1.0	7758	2	-0.17152
CHRM4	6	0.027707	0.092636	0.886825	1798	4	-2.1507	0.15852	0.31338	0.981017	5505	2	-2.1507
MAFB	6	0.027711	0.092648	0.886825	1799	4	-2.7417	0.7438	0.8043	1.0	13550	1	-2.7417
OR7D2	4	0.027715	0.092657	0.886825	1800	2	-1.2007	0.42024	0.58358	1.0	9848	2	-1.2007
CCDC70	4	0.027719	0.092668	0.886825	1801	3	-2.6626	0.81646	0.84354	1.0	14219	1	-2.6626
CLNK	6	0.027753	0.092766	0.886825	1802	5	-1.2422	0.25471	0.42833	1.0	7350	1	-1.2422
ANKRD33	6	0.027761	0.092787	0.886825	1803	2	1.0669	0.095663	0.22106	0.968001	3934	4	1.0669
SNTN	3	0.027796	0.092881	0.886825	1804	2	-3.08	0.84814	0.86345	1.0	14579	0	-3.08
NAIP	4	0.027804	0.0929	0.886825	1805	3	-1.3492	0.55002	0.67729	1.0	11400	1	-1.3492
ZNF445	6	0.027826	0.092956	0.886825	1806	4	-1.2148	0.43543	0.59456	1.0	10010	1	-1.2148
PTAR1	6	0.02789	0.093116	0.886825	1807	3	-0.77057	0.068553	0.16996	0.947612	3087	2	-0.77057
RNASE9	2	0.027891	0.093123	0.886825	1808	1	-0.46299	0.14613	0.29802	0.97985	5231	1	-0.46299
TULP1	6	0.027911	0.093177	0.886825	1809	3	-1.0664	0.64644	0.74824	1.0	12546	2	-1.0664
APCDD1	6	0.027915	0.093189	0.886825	1810	3	-0.49341	0.13657	0.28601	0.97985	5020	3	-0.49341
PRRX1	6	0.027917	0.093195	0.886825	1811	3	-0.89652	0.091415	0.21327	0.966145	3803	3	-0.89652
VPS53	6	0.027949	0.093267	0.886825	1812	5	-1.8182	0.97772	0.97766	1.0	16706	0	-1.8182
SPTAN1	6	0.027954	0.093283	0.886825	1813	2	0.41138	0.29733	0.4751	1.0	8124	3	0.41138
CLDN17	6	0.027987	0.093381	0.886825	1814	5	-2.4462	0.97168	0.97161	1.0	16589	0	-2.4462
AGMO	6	0.028006	0.093444	0.886825	1815	5	-2.4518	0.94818	0.9482	1.0	16105	0	-2.4518
THNSL2	6	0.028052	0.093573	0.886825	1816	4	-1.3019	0.40911	0.57545	1.0	9711	2	-1.3019
FAM19A2	4	0.028081	0.093658	0.886825	1817	4	-1.2103	0.97192	0.97187	1.0	16594	0	-1.2103
ALDH18A1	6	0.028082	0.093662	0.886825	1818	1	-0.22039	0.020357	0.0663	0.873046	1309	1	-0.22039
PLCH2	6	0.02809	0.093681	0.886825	1819	3	-0.7708	0.58062	0.70015	1.0	11770	2	-0.7708
SEPT1	6	0.028109	0.093729	0.886825	1820	5	-1.7137	0.94951	0.94953	1.0	16139	0	-1.7137
PRR12	6	0.028146	0.09382	0.886825	1821	4	-0.69303	0.46046	0.61232	1.0	10314	1	-0.69303
DNAJC25	4	0.028232	0.094047	0.886825	1822	3	-3.3285	0.64642	0.74823	1.0	12545	1	-3.3285
FAM198B	6	0.028254	0.094114	0.886825	1823	3	-0.2778	0.24551	0.418	1.0	7161	3	-0.2778
ATF7IP	6	0.028261	0.094125	0.886825	1824	5	-1.7367	0.90718	0.90849	1.0	15371	1	-1.7367
C5orf22	4	0.028265	0.094134	0.886825	1825	4	-2.1166	0.97174	0.97167	1.0	16590	0	-2.1166
C8B	6	0.028275	0.094155	0.886825	1826	3	0.70551	0.041605	0.11554	0.92857	2144	3	0.70551
KIAA1009	6	0.028281	0.094179	0.886825	1827	5	-1.0029	0.8352	0.85507	1.0	14431	1	-1.0029
ZBED6	5	0.028289	0.094203	0.886825	1828	3	-2.1391	0.42047	0.58375	1.0	9850	1	-2.1391
SSTR2	6	0.028304	0.094247	0.886825	1829	2	0.88348	0.15393	0.30773	0.980985	5393	3	0.88348
ARMCX5	5	0.028309	0.094264	0.886825	1830	3	-2.732	0.081149	0.194	0.958698	3481	2	-2.732
GLIS1	6	0.028315	0.094279	0.886825	1831	4	-2.9064	0.84427	0.86092	1.0	14535	1	-2.9064
SV2C	6	0.028322	0.094296	0.886825	1832	4	-1.6487	0.97614	0.97607	1.0	16673	0	-1.6487
REV3L	6	0.028339	0.094344	0.886825	1833	4	-0.6839	0.70853	0.78797	1.0	13267	1	-0.6839
ZCCHC14	6	0.028354	0.094387	0.886825	1834	5	-1.958	0.95567	0.95565	1.0	16255	0	-1.958
RETNLB	3	0.028433	0.094571	0.886825	1835	3	-1.2503	0.97157	0.9715	1.0	16586	0	-1.2503
MAPKAPK2	6	0.028467	0.094659	0.886825	1836	4	-1.8376	0.14124	0.29186	0.97985	5129	2	-1.8376
SLC35F6	6	0.028505	0.094758	0.886825	1837	2	-0.10873	0.090626	0.21175	0.966064	3774	2	-0.10873
KIAA1755	6	0.028531	0.094826	0.886825	1838	3	-0.23734	0.052744	0.1389	0.933279	2542	3	-0.23734
KPNA7	6	0.028543	0.09486	0.886825	1839	3	-0.6276	0.21476	0.38181	0.992525	6630	2	-0.6276
ZMYM1	5	0.02855	0.09488	0.886825	1840	3	-1.0506	0.92042	0.92068	1.0	15594	0	-1.0506
MXRA5	6	0.028566	0.094918	0.886825	1841	3	-0.39092	0.66027	0.75874	1.0	12745	2	-0.39092
MPV17L	2	0.028648	0.095136	0.886825	1842	2	-3.749	0.97135	0.9713	1.0	16582	0	-3.749
TMEM120B	6	0.02866	0.09516	0.886825	1843	3	-0.50771	0.74594	0.80536	1.0	13569	1	-0.50771
SNX22	6	0.028683	0.095229	0.886825	1844	4	-2.7085	0.56104	0.68561	1.0	11528	1	-2.7085
SLC29A2	6	0.028697	0.095269	0.886825	1845	5	-0.86833	0.87478	0.88219	1.0	14899	1	-0.86833
CSNK1E	6	0.028743	0.095394	0.886825	1846	5	-2.6792	0.92893	0.92904	1.0	15747	0	-2.6792
XYLB	6	0.028766	0.09545	0.886825	1847	5	-1.8973	0.95044	0.95051	1.0	16159	0	-1.8973
ASZ1	6	0.02877	0.095457	0.886825	1848	3	-1.2639	0.66668	0.76367	1.0	12823	2	-1.2639
CYP2J2	6	0.028788	0.0955	0.886825	1849	3	-0.001606	0.16673	0.32351	0.983949	5667	3	-0.001606
MTMR14	6	0.028804	0.095549	0.886825	1850	3	-0.30195	0.046226	0.12533	0.933279	2305	3	-0.30195
DNAH6	6	0.028808	0.095557	0.886825	1851	3	-0.53101	0.55565	0.6816	1.0	11462	1	-0.53101
APOBEC2	5	0.028828	0.095607	0.886825	1852	4	-2.4824	0.79692	0.83226	1.0	14018	1	-2.4824
OR2T6	3	0.028836	0.095633	0.886825	1853	3	-3.2119	0.97116	0.9711	1.0	16578	0	-3.2119
LCORL	6	0.028846	0.095659	0.886825	1854	2	0.45993	0.067438	0.16779	0.947365	3049	4	0.45993
POR	6	0.028852	0.095671	0.886825	1855	5	-1.3455	0.37611	0.55173	1.0	9330	1	-1.3455
HMGXB3	6	0.028873	0.095728	0.886825	1856	4	-2.6848	0.88814	0.89247	1.0	15083	1	-2.6848
RHNO1	2	0.028882	0.095758	0.886825	1857	2	-3.2293	0.97112	0.97106	1.0	16576	0	-3.2293
TCF21	6	0.028919	0.095839	0.886825	1858	4	-1.6393	0.88855	0.89282	1.0	15086	1	-1.6393
MYO3A	6	0.028961	0.095956	0.886825	1859	3	-0.22572	0.32668	0.50634	1.0	8598	2	-0.22572
PACSIN3	6	0.028963	0.095961	0.886825	1860	4	-2.2067	0.066244	0.16552	0.946483	3007	2	-2.2067
DDX60L	6	0.028965	0.095965	0.886825	1861	5	-1.9634	0.95788	0.95783	1.0	16299	0	-1.9634
IZUMO3	3	0.028968	0.095974	0.886825	1862	2	-1.3292	0.81557	0.84299	1.0	14210	0	-1.3292
ADSSL1	6	0.029012	0.096079	0.886825	1863	5	-1.2562	0.8158	0.84312	1.0	14212	1	-1.2562
C12orf76	5	0.029089	0.096288	0.886825	1864	4	-1.9575	0.91238	0.91315	1.0	15458	0	-1.9575
CLPS	4	0.029105	0.096336	0.886825	1865	2	-1.5262	0.16229	0.31811	0.981533	5584	1	-1.5262
SLC39A13	6	0.029106	0.096337	0.886825	1866	4	-2.6295	0.14823	0.30061	0.979929	5285	2	-2.6295
MSH6	6	0.029157	0.096458	0.886825	1867	4	-2.1633	0.59718	0.71197	1.0	11959	1	-2.1633
RNF212	6	0.029202	0.09659	0.886825	1868	3	-1.2524	0.016735	0.055794	0.851693	1125	2	-1.2524
DDHD2	6	0.02924	0.096691	0.886825	1869	4	-1.9043	0.10008	0.22916	0.971149	4062	2	-1.9043
MAPK10	6	0.02925	0.096717	0.886825	1870	3	-0.37965	0.095023	0.21989	0.96768	3915	3	-0.37965
PIGV	5	0.029252	0.096723	0.886825	1871	4	-2.6343	0.94039	0.94047	1.0	15962	0	-2.6343
OR2G6	3	0.029268	0.096761	0.886825	1872	3	-1.8178	0.97073	0.97069	1.0	16569	0	-1.8178
LIPC	6	0.029301	0.096854	0.886825	1873	2	0.053696	0.41837	0.58227	1.0	9818	2	0.053696
RNF222	5	0.029354	0.096977	0.886825	1874	4	-1.8211	0.5733	0.69486	1.0	11674	1	-1.8211
TMEM234	6	0.029361	0.096995	0.886825	1875	4	-2.8715	0.17927	0.33885	0.985675	5923	2	-2.8715
PROX1	6	0.029365	0.097001	0.886825	1876	4	-0.73291	0.38659	0.55914	1.0	9442	1	-0.73291
GRAMD1A	6	0.029393	0.097073	0.886825	1877	4	-1.7906	0.61048	0.72166	1.0	12109	1	-1.7906
REV1	6	0.029416	0.097129	0.886825	1878	5	-2.4952	0.98338	0.98334	1.0	16820	0	-2.4952
GRAMD4	6	0.029416	0.097129	0.886825	1879	4	-3.5196	0.91941	0.91973	1.0	15583	1	-3.5196
COL4A4	6	0.029429	0.097162	0.886825	1880	3	-0.53015	0.61471	0.72475	1.0	12153	2	-0.53015
NDUFAF6	6	0.02946	0.097247	0.886825	1881	5	-2.5346	0.5233	0.65747	1.0	11064	1	-2.5346
ELFN1	5	0.029485	0.097307	0.886825	1882	4	-4.1223	0.57017	0.6925	1.0	11631	1	-4.1223
ARHGEF6	6	0.02949	0.097319	0.886825	1883	5	-1.356	0.90828	0.90945	1.0	15392	1	-1.356
HIST3H2BB	1	0.029528	0.097419	0.886825	1884	1	-3.2964	0.97047	0.97042	1.0	16564	0	-3.2964
SUGP1	6	0.029557	0.097481	0.886825	1885	4	-1.677	0.63133	0.73693	1.0	12356	1	-1.677
UBE3B	6	0.029561	0.097488	0.886825	1886	4	-2.4809	0.89227	0.89586	1.0	15155	1	-2.4809
UPB1	6	0.029575	0.097525	0.886825	1887	4	-2.4022	0.86021	0.87168	1.0	14735	1	-2.4022
SFXN1	5	0.029578	0.09753	0.886825	1888	4	-0.92341	0.39538	0.56555	1.0	9556	1	-0.92341
HPD	6	0.029593	0.097564	0.886825	1889	4	-2.6301	0.10652	0.24084	0.971888	4267	2	-2.6301
SPATA21	6	0.029649	0.097716	0.886825	1890	2	0.99112	0.073916	0.1803	0.949877	3257	4	0.99112
CTCFL	6	0.029675	0.097776	0.886825	1891	3	0.30544	0.039533	0.11098	0.926118	2055	3	0.30544
PPP1R7	6	0.029749	0.097975	0.886825	1892	3	-1.3422	0.37748	0.55273	1.0	9344	2	-1.3422
DCLRE1A	5	0.02978	0.098056	0.886825	1893	4	-2.8439	0.90245	0.90438	1.0	15304	0	-2.8439
CBX7	6	0.029791	0.098086	0.886825	1894	4	-2.5636	0.35839	0.53916	1.0	9126	2	-2.5636
TP53I11	6	0.029808	0.098137	0.886825	1895	5	-2.0975	0.80744	0.83825	1.0	14124	1	-2.0975
TRIM65	6	0.029813	0.098151	0.886825	1896	3	-0.20928	0.18989	0.35177	0.985997	6133	2	-0.20928
B4GALNT4	6	0.029816	0.098158	0.886825	1897	4	-2.8555	0.66065	0.75903	1.0	12753	2	-2.8555
RBM12B	6	0.029832	0.098194	0.886825	1898	5	-3.5762	0.76227	0.81351	1.0	13707	1	-3.5762
GPR82	2	0.029855	0.098244	0.886825	1899	1	-1.3601	0.43966	0.5977	1.0	10066	1	-1.3601
ARTN	3	0.029919	0.098426	0.886825	1900	2	-3.6841	0.11985	0.2644	0.974178	4675	1	-3.6841
GSC	6	0.029924	0.098439	0.886825	1901	5	-1.5437	0.96579	0.96576	1.0	16475	0	-1.5437
CHD9	6	0.029938	0.098484	0.886825	1902	4	-1.419	0.45196	0.60636	1.0	10214	1	-1.419
GATC	4	0.029947	0.098504	0.886825	1903	3	-1.7138	0.31507	0.49404	1.0	8406	1	-1.7138
EDC4	6	0.029948	0.098505	0.886825	1904	5	-1.7822	0.73169	0.79862	1.0	13452	1	-1.7822
SP3	4	0.02995	0.098509	0.886825	1905	4	-1.666	0.97005	0.97001	1.0	16556	0	-1.666
HRH1	6	0.029971	0.098564	0.886825	1906	4	-1.493	0.058738	0.15085	0.934667	2782	2	-1.493
LGALS13	1	0.029977	0.098585	0.886825	1907	1	-3.2499	0.97002	0.96998	1.0	16555	0	-3.2499
CCBL1	6	0.029996	0.098638	0.886825	1908	4	-0.72637	0.13696	0.28649	0.97985	5027	2	-0.72637
CHM	6	0.030035	0.098738	0.886825	1909	4	-1.4558	0.81354	0.8418	1.0	14183	1	-1.4558
GPSM1	6	0.030072	0.098832	0.886825	1910	5	-2.3351	0.29986	0.47783	1.0	8163	1	-2.3351
ELF3	6	0.030102	0.09892	0.886825	1911	4	-3.0778	0.37349	0.54985	1.0	9301	2	-3.0778
UQCC	6	0.030134	0.098998	0.886825	1912	4	-1.5807	0.051079	0.13538	0.933279	2482	2	-1.5807
TMPO	6	0.030152	0.099044	0.886825	1913	4	-2.4327	0.66758	0.76436	1.0	12833	2	-2.4327
GNLY	4	0.03018	0.099093	0.886825	1914	3	-3.694	0.87624	0.8833	1.0	14920	0	-3.694
LYPD1	6	0.030197	0.099131	0.886825	1915	4	-0.99736	0.31534	0.49432	1.0	8408	2	-0.99736
DDX4	6	0.030198	0.099134	0.886825	1916	4	-1.3772	0.87803	0.88461	1.0	14944	1	-1.3772
ZNF202	6	0.030229	0.09921	0.886825	1917	4	-0.30864	0.71857	0.79249	1.0	13354	1	-0.30864
NUMB	6	0.030244	0.099253	0.886825	1918	5	-1.491	0.01453	0.049286	0.846484	986	1	-1.491
CCNB2	1	0.030251	0.099268	0.886825	1919	1	-2.4287	0.96975	0.96969	1.0	16549	0	-2.4287
AQP3	6	0.030262	0.099293	0.886825	1920	3	-1.4522	0.31954	0.49875	1.0	8471	2	-1.4522
FUZ	6	0.030281	0.099345	0.886825	1921	5	-1.4595	0.97104	0.97098	1.0	16575	0	-1.4595
ZNF181	1	0.030306	0.099405	0.886825	1922	1	-3.4717	0.96969	0.96964	1.0	16547	0	-3.4717
SLC39A10	6	0.030316	0.099429	0.886825	1923	4	-2.9134	0.058414	0.15021	0.933567	2772	2	-2.9134
USP10	5	0.03032	0.099439	0.886825	1924	4	-2.2307	0.90314	0.90495	1.0	15316	0	-2.2307
MX2	6	0.030326	0.099451	0.886825	1925	2	0.7161	0.049877	0.13288	0.933279	2440	3	0.7161
ARHGAP40	6	0.030352	0.099526	0.886825	1926	4	-1.5448	0.82925	0.85131	1.0	14364	1	-1.5448
FBXO4	6	0.030357	0.099538	0.886825	1927	4	-2.3558	0.13771	0.28743	0.97985	5047	2	-2.3558
RARRES2	5	0.030384	0.099618	0.886825	1928	3	-1.2912	0.49327	0.63586	1.0	10714	2	-1.2912
ADGB	6	0.03039	0.099631	0.886825	1929	2	0.31233	0.25381	0.42731	1.0	7327	2	0.31233
C11orf31	5	0.030394	0.099644	0.886825	1930	3	-0.54451	0.045708	0.12425	0.933279	2290	1	-0.54451
OR2K2	2	0.030401	0.099653	0.886825	1931	2	-4.771	0.9696	0.96955	1.0	16546	0	-4.771
GRM8	6	0.030414	0.099687	0.886825	1932	5	-3.5691	0.07288	0.17836	0.949877	3224	1	-3.5691
RCN3	6	0.030437	0.099744	0.886825	1933	4	-1.7908	0.32944	0.50929	1.0	8648	1	-1.7908
SPON2	6	0.030454	0.099791	0.886825	1934	4	-1.9697	0.60716	0.71926	1.0	12065	2	-1.9697
SPP2	6	0.030462	0.099813	0.886825	1935	3	0.0061964	0.025863	0.080269	0.900083	1534	3	0.0061964
DCT	6	0.030518	0.099959	0.886825	1936	4	-0.89924	0.61234	0.723	1.0	12128	2	-0.89924
SLC4A3	6	0.030528	0.09998	0.886825	1937	4	-2.8224	0.13969	0.28995	0.97985	5093	1	-2.8224
FRMPD2	6	0.030547	0.10003	0.886825	1938	4	-1.2658	0.49924	0.64009	1.0	10779	2	-1.2658
ACVR1	6	0.030552	0.10004	0.886825	1939	4	-2.825	0.64379	0.74622	1.0	12514	1	-2.825
FAM192A	2	0.030588	0.10013	0.886825	1940	1	-0.091622	0.3494	0.53038	1.0	8993	1	-0.091622
CEACAM6	2	0.030615	0.1002	0.886825	1941	2	-2.6219	0.96938	0.96934	1.0	16543	0	-2.6219
USB1	6	0.030629	0.10024	0.886825	1942	5	-2.8983	0.98376	0.98373	1.0	16828	0	-2.8983
DHX34	6	0.030668	0.10033	0.886825	1943	4	-2.5236	0.26519	0.44015	1.0	7544	2	-2.5236
BCAR1	6	0.030669	0.10034	0.886825	1944	4	-2.0097	0.048859	0.1308	0.933279	2399	2	-2.0097
AMN	6	0.030688	0.10039	0.886825	1946	4	-1.6843	0.51134	0.64882	1.0	10919	2	-1.6843
IFNAR1	5	0.030688	0.10039	0.886825	1945	1	0.8661	0.05249	0.13836	0.933279	2530	3	0.8661
CYP24A1	6	0.030709	0.10043	0.886825	1947	2	1.7465	0.0066459	0.024664	0.815203	514	3	1.7465
CPZ	6	0.03071	0.10044	0.886825	1948	4	-0.87442	0.055482	0.14446	0.933279	2661	2	-0.87442
DGKB	6	0.030719	0.10046	0.886825	1949	4	-1.0767	0.59641	0.7114	1.0	11952	1	-1.0767
FIG4	6	0.030748	0.10053	0.886825	1950	3	-0.59362	0.17275	0.33088	0.98416	5786	2	-0.59362
CDC42EP3	3	0.030752	0.10055	0.886825	1951	3	-3.5397	0.96925	0.96922	1.0	16540	0	-3.5397
PRIMA1	1	0.030754	0.10056	0.886825	1952	1	-3.992	0.96925	0.96922	1.0	16539	0	-3.992
KRT79	6	0.030755	0.10056	0.886825	1953	5	-1.4701	0.84928	0.86417	1.0	14596	1	-1.4701
ABCC2	6	0.030774	0.10061	0.886825	1954	4	-0.57122	0.24254	0.41466	1.0	7100	2	-0.57122
TRIM38	4	0.030803	0.10068	0.886825	1955	1	0.28131	0.41248	0.57791	1.0	9757	2	0.28131
PADI4	6	0.030813	0.10071	0.886825	1956	3	-0.77112	0.15071	0.30376	0.980985	5332	3	-0.77112
OXER1	5	0.030832	0.10076	0.886825	1957	4	-2.0052	0.78936	0.82805	1.0	13941	1	-2.0052
FAM189B	6	0.030838	0.10077	0.886825	1958	3	-0.50884	0.47041	0.61934	1.0	10427	2	-0.50884
ZIC4	6	0.030902	0.10095	0.886825	1959	1	1.4664	0.031584	0.093312	0.909621	1767	4	1.4664
C20orf166	6	0.030925	0.10102	0.886825	1960	5	-1.7433	0.96504	0.96503	1.0	16462	0	-1.7433
TMEM138	5	0.03096	0.10112	0.886825	1961	3	-2.4341	0.29089	0.46832	1.0	8008	2	-2.4341
PTX4	6	0.030961	0.10112	0.886825	1962	5	-3.0236	0.62745	0.7341	1.0	12303	1	-3.0236
XKR7	6	0.030966	0.10113	0.886825	1963	3	0.11818	0.12003	0.26464	0.974178	4678	2	0.11818
TMEM198	6	0.030969	0.10114	0.886825	1964	4	-1.94	0.95588	0.95586	1.0	16262	0	-1.94
HSF1	6	0.031012	0.10125	0.886825	1965	5	-2.4567	0.98041	0.98042	1.0	16793	0	-2.4567
SYT2	6	0.031027	0.10129	0.886825	1966	5	-1.9836	0.73242	0.79894	1.0	13459	1	-1.9836
RFWD2	2	0.031031	0.10129	0.886825	1967	2	-4.1741	0.96897	0.96894	1.0	16534	0	-4.1741
PDDC1	6	0.031058	0.10136	0.886825	1968	5	-1.5655	0.97631	0.97624	1.0	16676	0	-1.5655
TP53I13	6	0.031062	0.10137	0.886825	1969	5	-2.1236	0.55237	0.67908	1.0	11427	1	-2.1236
ELAVL4	6	0.031094	0.10145	0.886825	1970	2	0.32001	0.027184	0.08329	0.902559	1589	3	0.32001
SPTA1	6	0.031126	0.10154	0.886825	1971	5	-1.2298	0.74624	0.80548	1.0	13578	1	-1.2298
PARVB	6	0.031146	0.10159	0.886825	1972	3	-0.65608	0.10993	0.24701	0.972635	4373	2	-0.65608
TSPO	6	0.031167	0.10165	0.886825	1973	4	-1.0065	0.31754	0.49665	1.0	8443	2	-1.0065
CLDND2	6	0.031222	0.1018	0.886825	1974	2	2.1609	0.0020127	0.0088444	0.700398	215	4	2.1609
AK9	6	0.031226	0.10181	0.886825	1975	5	-1.4848	0.70542	0.78659	1.0	13250	1	-1.4848
DCN	6	0.031286	0.10197	0.886825	1976	4	-1.2444	0.3986	0.56786	1.0	9591	2	-1.2444
AQP9	6	0.031304	0.10202	0.886825	1977	3	-0.51436	0.17127	0.32909	0.98416	5756	3	-0.51436
TESK1	6	0.03135	0.10215	0.886825	1978	3	-0.3423	0.26019	0.43457	1.0	7457	2	-0.3423
SMURF2	6	0.031354	0.10217	0.886825	1979	5	-2.6015	0.98041	0.98042	1.0	16782	0	-2.6015
ERGIC2	4	0.031359	0.10218	0.886825	1980	2	-0.34215	0.13881	0.28881	0.97985	5076	2	-0.34215
H1FNT	5	0.031364	0.1022	0.886825	1981	3	-1.5471	0.89681	0.89964	1.0	15214	0	-1.5471
NEU2	6	0.031375	0.10223	0.886825	1982	2	1.2894	0.026495	0.08171	0.900709	1561	4	1.2894
LIPA	6	0.031399	0.1023	0.886825	1983	4	-1.9369	0.59801	0.71258	1.0	11965	1	-1.9369
UBE2J2	6	0.031429	0.10238	0.886825	1984	5	-1.6875	0.96902	0.96898	1.0	16536	0	-1.6875
ADRA1B	6	0.031433	0.10239	0.886825	1985	5	-1.9138	0.79804	0.83287	1.0	14026	1	-1.9138
MEGF11	6	0.031435	0.10239	0.886825	1986	4	-1.896	0.19522	0.35839	0.985997	6258	2	-1.896
MARCH6	6	0.031437	0.1024	0.886825	1987	5	-2.5545	0.96622	0.96621	1.0	16484	0	-2.5545
TOP1MT	6	0.031454	0.10244	0.886825	1988	4	-1.6309	0.64149	0.74447	1.0	12478	2	-1.6309
FREM3	6	0.031478	0.1025	0.886825	1989	1	0.86883	0.096774	0.22314	0.969226	3964	3	0.86883
STK35	6	0.031479	0.1025	0.886825	1990	5	-1.4208	0.82483	0.84857	1.0	14305	1	-1.4208
C12orf50	3	0.031504	0.10257	0.886825	1991	3	-1.7074	0.95853	0.95848	1.0	16316	0	-1.7074
PLD6	6	0.031507	0.10258	0.886825	1992	5	-0.89018	0.51778	0.65351	1.0	11000	1	-0.89018
HSD3B7	6	0.031542	0.10267	0.886825	1993	4	-2.0493	0.5754	0.69644	1.0	11699	2	-2.0493
IL1R2	6	0.031569	0.10273	0.886825	1994	4	-1.8436	0.63428	0.73912	1.0	12393	2	-1.8436
COX18	6	0.031625	0.10288	0.886825	1995	2	0.72526	0.12071	0.26556	0.974178	4695	3	0.72526
BEST1	6	0.031634	0.1029	0.886825	1996	4	-1.4338	0.61009	0.72136	1.0	12107	2	-1.4338
SCRN2	6	0.031656	0.10295	0.886825	1997	3	-1.474	0.71884	0.79264	1.0	13357	1	-1.474
CSRNP1	6	0.031666	0.10298	0.886825	1998	5	-0.79746	0.91441	0.91503	1.0	15498	1	-0.79746
SLC12A4	6	0.03167	0.10299	0.886825	1999	3	-0.41607	0.31393	0.49286	1.0	8391	3	-0.41607
[truncated: 15,238 more rows]
