# Supplementary material for: A genome-wide CRISPR/Cas9 screen in acute myeloid leukemia cells identifies regulators of TAK-243 sensitivity
Source: JCI Insight. 2021 Mar 8;6(5):e141518. doi: 10.1172/jci.insight.141518 (PMC8021101; doi:10.1172/jci.insight.141518)
Supplement: Supplemental Table 4 [file jciinsight-6-141518-s055.txt]

id	num	neg|score	neg|p-value	neg|fdr	neg|rank	neg|goodsgrna	neg|lfc	pos|score	pos|p-value	pos|fdr	pos|rank	pos|goodsgrna	pos|lfc
chr10Rand	584	3.871e-17	2.872e-07	0.000825	1	389	-5.2826	0.10395	0.10393	1.0	1758	8	-5.2826
FOXA1	6	3.1015e-16	2.872e-07	0.000825	2	6	-4.3456	1.0	1.0	1.0	17230	0	-4.3456
NPRL2	6	2.9536e-11	2.872e-07	0.000825	3	6	-8.6211	1.0	1.0	1.0	17236	0	-8.6211
CAPRIN1	6	7.8162e-10	2.872e-07	0.000825	4	6	-5.8658	1.0	1.0	1.0	17235	0	-5.8658
NANS	6	1.2728e-09	2.872e-07	0.000825	5	6	-8.1914	1.0	1.0	1.0	17237	0	-8.1914
DEPDC5	6	3.9089e-09	2.872e-07	0.000825	6	6	-9.1186	1.0	1.0	1.0	17234	0	-9.1186
SZT2	6	8.8012e-09	8.616e-07	0.001856	7	6	-7.1938	0.99724	0.99716	1.0	17109	0	-7.1938
KCTD5	4	5.4694e-08	8.616e-07	0.001856	8	4	-8.0817	1.0	1.0	1.0	17232	0	-8.0817
SNRK	6	8.9968e-08	1.436e-06	0.002475	9	6	-7.9576	1.0	1.0	1.0	17231	0	-7.9576
ZBTB33	4	9.018e-08	1.436e-06	0.002475	10	4	-7.8773	1.0	1.0	1.0	17233	0	-7.8773
RRAGC	5	1.75e-07	2.0104e-06	0.00315	11	4	-5.4472	0.033249	0.034771	1.0	584	1	-5.4472
MARK3	6	6.2923e-07	3.1592e-06	0.004538	12	6	-5.6666	0.99997	0.99998	1.0	17225	0	-5.6666
RAB41	6	1.525e-06	8.3288e-06	0.01021	13	5	-5.7413	0.84573	0.8457	1.0	13224	0	-5.7413
LacZ	96	1.6353e-06	8.3288e-06	0.01021	14	60	-4.8502	0.50053	0.5005	1.0	6778	2	-4.8502
NPRL3	6	1.7831e-06	8.9033e-06	0.01021	15	5	-7.8757	0.96102	0.96096	1.0	16037	0	-7.8757
C18orf8	6	1.8461e-06	9.4777e-06	0.01021	16	5	-6.2566	0.91849	0.91855	1.0	14968	0	-6.2566
USP15	6	2.5267e-06	1.1775e-05	0.011939	17	6	-7.1794	0.99473	0.99462	1.0	17015	0	-7.1794
PLOD2	4	6.9363e-06	3.1879e-05	0.030528	18	4	-4.7831	0.99999	1.0	1.0	17229	0	-4.7831
LEPR	6	8.4367e-06	3.9921e-05	0.036217	19	6	-7.2505	0.99999	0.99999	1.0	17228	0	-7.2505
TBC1D7	4	1.1132e-05	5.4281e-05	0.046782	20	4	-7.6484	0.99945	0.99942	1.0	17186	0	-7.6484
SLX4IP	6	1.4838e-05	7.0939e-05	0.056931	21	6	-6.4967	0.99998	0.99999	1.0	17227	0	-6.4967
TPRG1L	6	1.5111e-05	7.2662e-05	0.056931	22	5	-6.4166	0.94721	0.94723	1.0	15684	0	-6.4166
C2CD5	6	1.6337e-05	7.9555e-05	0.059621	23	6	-7.3736	0.99749	0.9974	1.0	17116	0	-7.3736
CADPS2	6	1.7798e-05	8.4724e-05	0.06085	24	6	-6.0668	0.99971	0.9997	1.0	17206	0	-6.0668
NRAS	2	1.9912e-05	9.6213e-05	0.066337	25	2	-5.6664	0.99998	0.99999	1.0	17226	0	-5.6664
ORMDL2	4	2.1901e-05	0.0001054	0.069878	26	3	-6.906	0.50182	0.50179	1.0	6807	0	-6.906
PEF1	6	3.0516e-05	0.00015193	0.096535	27	3	-5.6264	0.76456	0.76424	1.0	11545	0	-5.6264
FIBP	6	3.2904e-05	0.00016342	0.096535	28	6	-7.9116	0.98439	0.98434	1.0	16700	0	-7.9116
SLC1A4	6	3.3335e-05	0.00016629	0.096535	29	4	-3.4202	0.3934	0.39323	1.0	5296	0	-3.4202
RBM41	6	3.3971e-05	0.00016801	0.096535	30	5	-5.4648	0.84012	0.8401	1.0	13115	0	-5.4648
CXorf38	5	3.8929e-05	0.00019788	0.110029	31	5	-5.8156	0.99996	0.99997	1.0	17224	0	-5.8156
EPC1	6	4.2918e-05	0.00021397	0.115254	32	5	-3.9017	0.091415	0.091409	1.0	1565	1	-3.9017
WDR31	6	4.5104e-05	0.0002243	0.115276	33	5	-6.1993	0.97984	0.9798	1.0	16553	0	-6.1993
ZNF202	6	4.5946e-05	0.00022833	0.115276	34	6	-6.5758	0.99995	0.99996	1.0	17223	0	-6.5758
ITPR1	6	4.7384e-05	0.00023407	0.115276	35	6	-4.4119	0.99995	0.99995	1.0	17222	0	-4.4119
ZNF292	6	5.5977e-05	0.00027083	0.129675	36	6	-7.7994	0.9962	0.99612	1.0	17065	0	-7.7994
ABCC1	6	6.1196e-05	0.0002961	0.137945	37	6	-6.8988	0.99927	0.99925	1.0	17180	0	-6.8988
UBE2A	6	6.9024e-05	0.00032999	0.149687	38	6	-7.3422	0.99993	0.99993	1.0	17221	0	-7.3422
SLC39A9	6	7.3741e-05	0.0003501	0.154735	39	5	-7.281	0.96886	0.96887	1.0	16243	0	-7.281
PI4K2A	6	8.8344e-05	0.00041501	0.178807	40	6	-5.7963	0.99989	0.99989	1.0	17220	0	-5.7963
GSKIP	4	9.0965e-05	0.00043224	0.178807	41	4	-7.0041	0.94488	0.94494	1.0	15616	0	-7.0041
FAM49B	4	9.1959e-05	0.00043568	0.178807	42	4	-6.2474	0.9381	0.93812	1.0	15454	0	-6.2474
ELF1	6	9.6573e-05	0.00045119	0.180806	43	5	-5.0925	0.78049	0.78026	1.0	11871	0	-5.0925
MORN1	6	9.855e-05	0.00046153	0.180806	44	3	-3.8167	0.078173	0.078211	1.0	1325	1	-3.8167
ESRRA	6	0.00010894	0.00051208	0.19615	45	5	-6.384	0.66843	0.66804	1.0	9696	0	-6.384
MAN1C1	6	0.00011313	0.00053506	0.200495	46	4	-5.784	0.93145	0.93152	1.0	15287	0	-5.784
FGGY	6	0.00012446	0.00058733	0.215399	47	6	-5.5454	0.99901	0.99897	1.0	17168	0	-5.5454
SLITRK2	5	0.0001533	0.00072806	0.26076	48	4	-5.8674	0.78578	0.78556	1.0	11980	0	-5.8674
ZNF24	6	0.00015652	0.00074127	0.26076	49	6	-5.9457	0.99984	0.99985	1.0	17219	0	-5.9457
BARHL2	6	0.00015955	0.0007608	0.262277	50	5	-5.7557	0.95078	0.95077	1.0	15779	0	-5.7557
CORO2B	6	0.00016738	0.00080158	0.270918	51	5	-6.2499	0.97734	0.97726	1.0	16472	0	-6.2499
MAPK8	6	0.00017428	0.00083087	0.275419	52	6	-4.8608	0.9912	0.99111	1.0	16901	0	-4.8608
CRYBG3	6	0.00018875	0.00090382	0.286928	53	6	-4.9682	0.99981	0.99982	1.0	17218	0	-4.9682
C7orf57	5	0.00019447	0.00091991	0.286928	54	5	-5.6442	0.99981	0.99981	1.0	17217	0	-5.6442
GPR26	6	0.00019684	0.00093427	0.286928	55	4	-5.7829	0.95617	0.95616	1.0	15905	0	-5.7829
ISG15	4	0.00020005	0.00095322	0.286928	56	4	-5.4873	0.9998	0.99981	1.0	17216	0	-5.4873
ABCB11	6	0.00021156	0.0010066	0.286928	57	6	-6.6275	0.99979	0.99979	1.0	17215	0	-6.6275
DOLPP1	6	0.0002209	0.0010543	0.286928	58	6	-6.5466	0.99978	0.99978	1.0	17214	0	-6.5466
KCNJ2	6	0.00022096	0.0010543	0.286928	59	6	-5.3173	0.99978	0.99978	1.0	17213	0	-5.3173
IL7	3	0.00022152	0.0010583	0.286928	60	3	-7.2388	0.99978	0.99978	1.0	17212	0	-7.2388
ARL15	6	0.00022552	0.0010779	0.286928	61	5	-7.4074	0.91106	0.91103	1.0	14779	0	-7.4074
FAT2	6	0.00022642	0.0010819	0.286928	62	6	-6.2197	0.99141	0.99131	1.0	16909	0	-6.2197
ZSWIM2	6	0.00023235	0.0011106	0.286928	63	6	-5.1389	0.99977	0.99977	1.0	17211	0	-5.1389
TNKS2	6	0.00023508	0.0011209	0.286928	64	6	-3.6694	0.99976	0.99976	1.0	17210	0	-3.6694
ARRDC3	6	0.0002373	0.0011365	0.286928	65	6	-6.8024	0.98725	0.98723	1.0	16778	0	-6.8024
CERKL	6	0.00024009	0.0011485	0.286928	66	6	-5.7783	0.99976	0.99976	1.0	17209	0	-5.7783
C14orf132	4	0.0002412	0.0011548	0.286928	67	4	-6.3334	0.99976	0.99976	1.0	17208	0	-6.3334
KCNK1	6	0.00024308	0.0011646	0.286928	68	5	-6.8739	0.79521	0.79507	1.0	12163	0	-6.8739
NAB2	6	0.00024556	0.0011772	0.286928	69	2	-4.6097	0.6793	0.67882	1.0	9878	0	-4.6097
BATF2	5	0.00024636	0.0011813	0.286928	70	3	-5.1804	0.79511	0.79499	1.0	12161	0	-5.1804
SLCO6A1	6	0.00024761	0.0011876	0.286928	71	4	-4.5779	0.47954	0.47936	1.0	6446	0	-4.5779
KIF5C	6	0.00025171	0.0012054	0.286928	72	6	-7.788	0.99975	0.99975	1.0	17207	0	-7.788
GRIA3	6	0.00025578	0.0012209	0.286928	73	6	-4.8305	0.99475	0.99464	1.0	17016	0	-4.8305
KDM4A	6	0.00025827	0.0012318	0.286928	74	4	-6.6717	0.9565	0.95648	1.0	15911	0	-6.6717
TNFRSF11B	5	0.00027298	0.0012956	0.29501	75	4	-5.7873	0.9253	0.92534	1.0	15139	0	-5.7873
MAMLD1	6	0.00027432	0.0013007	0.29501	76	6	-4.5362	0.99954	0.99952	1.0	17195	0	-4.5362
MGA	6	0.00028695	0.0013628	0.305066	77	5	-5.5767	0.92371	0.92373	1.0	15084	0	-5.5767
IDH3G	6	0.00029681	0.0014041	0.310294	78	5	-5.2528	0.96622	0.96624	1.0	16171	0	-5.2528
ANKEF1	6	0.00030521	0.0014432	0.314666	79	6	-6.6892	0.99969	0.99969	1.0	17205	0	-6.6892
SEPT11	6	0.0003083	0.0014604	0.314666	80	6	-6.0994	0.99722	0.99714	1.0	17108	0	-6.0994
LRP5	6	0.00031971	0.0015133	0.318616	81	6	-6.7547	0.99968	0.99968	1.0	17204	0	-6.7547
ARHGAP24	6	0.00032067	0.0015173	0.318616	82	6	-5.041	0.99968	0.99967	1.0	17203	0	-5.041
IL20RA	6	0.00033203	0.0015678	0.318616	83	6	-5.7313	0.99967	0.99966	1.0	17202	0	-5.7313
NEK11	6	0.00033603	0.0015839	0.318616	84	6	-4.666	0.99966	0.99966	1.0	17201	0	-4.666
AVPR1A	5	0.00033607	0.0015839	0.318616	85	4	-6.6452	0.94704	0.94707	1.0	15681	0	-6.6452
GSK3B	6	0.00033726	0.0015897	0.318616	86	6	-3.9584	0.99614	0.99606	1.0	17062	0	-3.9584
TESC	6	0.00034729	0.0016431	0.325538	87	5	-5.5163	0.84202	0.84196	1.0	13157	0	-5.5163
LRRC42	6	0.00036712	0.0017396	0.339109	88	5	-5.5758	0.96372	0.96371	1.0	16100	0	-5.5758
TSPAN5	4	0.00037265	0.00177	0.339109	89	4	-5.4615	0.97187	0.97182	1.0	16312	0	-5.4615
ZMAT1	5	0.0003728	0.0017706	0.339109	90	5	-6.7733	0.99963	0.99961	1.0	17200	0	-6.7733
ANKDD1B	6	0.00038696	0.0018315	0.343075	91	6	-4.7351	0.99961	0.9996	1.0	17199	0	-4.7351
SERPINA7	6	0.00038766	0.0018361	0.343075	92	6	-6.5919	0.99839	0.99834	1.0	17143	0	-6.5919
FBXL5	6	0.00039156	0.001851	0.343075	93	5	-5.0359	0.92404	0.92409	1.0	15100	0	-5.0359
FRMD6	6	0.00039678	0.001872	0.343269	94	5	-4.9805	0.92522	0.92527	1.0	15137	0	-4.9805
ATE1	6	0.00040208	0.0019033	0.34473	95	6	-5.9105	0.9996	0.99959	1.0	17198	0	-5.9105
IL33	2	0.00040513	0.0019199	0.34473	96	2	-5.215	0.99631	0.99623	1.0	17069	0	-5.215
CACNA1E	6	0.00041971	0.0019803	0.34727	97	3	-5.1898	0.73055	0.7301	1.0	10875	0	-5.1898
CDC25C	6	0.00042528	0.002009	0.34727	98	6	-6.0704	0.99945	0.99944	1.0	17189	0	-6.0704
ETV6	6	0.00042832	0.0020199	0.34727	99	6	-6.3622	0.99079	0.99071	1.0	16890	0	-6.3622
C1QTNF7	6	0.00042912	0.0020251	0.34727	100	6	-5.6407	0.99804	0.99797	1.0	17130	0	-5.6407
PDE11A	6	0.00043132	0.0020348	0.34727	101	6	-7.1194	0.99957	0.99956	1.0	17197	0	-7.1194
TIAM2	6	0.00044277	0.0020808	0.348468	102	5	-6.3037	0.87279	0.8728	1.0	13856	0	-6.3037
SRPX2	6	0.0004465	0.0020974	0.348468	103	5	-5.8248	0.9719	0.97185	1.0	16315	0	-5.8248
DENND5B	6	0.00044798	0.0021032	0.348468	104	6	-5.1558	0.99955	0.99955	1.0	17196	0	-5.1558
CHRNA1	6	0.00045324	0.0021227	0.348468	105	5	-6.7776	0.43099	0.43047	1.0	5746	0	-6.7776
NBEA	6	0.00046238	0.0021646	0.351999	106	5	-4.4711	0.030134	0.031741	1.0	530	1	-4.4711
DEFB119	4	0.00046811	0.0021916	0.353058	107	4	-6.8124	0.99817	0.99811	1.0	17136	0	-6.8124
SYNJ2BP	3	0.00048513	0.0022761	0.362871	108	3	-5.7395	0.99951	0.99951	1.0	17194	0	-5.7395
CXCL9	4	0.00049127	0.0023077	0.362871	109	4	-5.4379	0.99951	0.9995	1.0	17193	0	-5.4379
CREBRF	6	0.00049364	0.0023157	0.362871	110	6	-6.0733	0.99347	0.99337	1.0	16982	0	-6.0733
ASB14	6	0.00050014	0.0023479	0.364597	111	6	-7.0125	0.9995	0.99949	1.0	17192	0	-7.0125
SOX1	6	0.00050612	0.0023772	0.36585	112	6	-6.76	0.99949	0.99949	1.0	17191	0	-6.76
TRIM2	6	0.00051723	0.002422	0.369447	113	5	-5.4434	0.66414	0.66384	1.0	9614	0	-5.4434
ZNF521	6	0.00053277	0.0024829	0.370372	114	5	-5.067	0.85739	0.8574	1.0	13477	0	-5.067
FOS	6	0.0005363	0.0025053	0.370372	115	3	-4.495	0.10258	0.10259	1.0	1742	0	-4.495
PIK3CA	6	0.00053865	0.0025145	0.370372	116	5	-6.1573	0.74394	0.74349	1.0	11153	0	-6.1573
SCML1	5	0.00053941	0.0025173	0.370372	117	5	-7.4736	0.99946	0.99944	1.0	17190	0	-7.4736
FANK1	6	0.00054676	0.0025472	0.370372	118	6	-6.3588	0.99945	0.99943	1.0	17188	0	-6.3588
ERBB2	6	0.00054928	0.002557	0.370372	119	6	-4.9384	0.99945	0.99943	1.0	17187	0	-4.9384
SLC12A1	6	0.0005673	0.0026414	0.379414	120	6	-6.4694	0.99943	0.99941	1.0	17185	0	-6.4694
C14orf37	6	0.00057978	0.0026954	0.38397	121	6	-7.6708	0.98735	0.98732	1.0	16782	0	-7.6708
AGPAT5	5	0.0006107	0.0028286	0.397383	122	5	-6.3247	0.98907	0.98908	1.0	16838	0	-6.3247
ZBTB18	6	0.00062367	0.0028838	0.397383	123	5	-6.235	0.70891	0.70843	1.0	10467	0	-6.235
BCL11A	6	0.00062402	0.0028867	0.397383	124	4	-2.8456	0.070657	0.070872	1.0	1199	1	-2.8456
DYX1C1	6	0.0006308	0.0029119	0.397383	125	5	-7.4884	0.94873	0.94873	1.0	15718	0	-7.4884
CYP2E1	6	0.00063653	0.0029401	0.397383	126	5	-5.9642	0.85098	0.851	1.0	13335	0	-5.9642
SERINC1	6	0.0006375	0.0029418	0.397383	127	5	-4.7318	0.94405	0.94408	1.0	15591	0	-4.7318
IFT74	6	0.0006437	0.0029694	0.397383	128	4	-4.2662	0.87159	0.87156	1.0	13823	0	-4.2662
HTR3B	6	0.00064469	0.002974	0.397383	129	6	-7.0078	0.99936	0.99933	1.0	17184	0	-7.0078
ATP8B4	6	0.00065113	0.0029987	0.397601	130	5	-7.8895	0.95024	0.95025	1.0	15763	0	-7.8895
MMRN1	6	0.00065704	0.0030326	0.398199	131	5	-5.7486	0.92693	0.92701	1.0	15175	0	-5.7486
ABCC9	6	0.00067791	0.0031176	0.398199	132	4	-5.7038	0.70907	0.7086	1.0	10470	0	-5.7038
MPZL3	5	0.00067836	0.0031187	0.398199	133	5	-5.3393	0.99932	0.9993	1.0	17183	0	-5.3393
EPHA6	6	0.00067837	0.0031187	0.398199	134	6	-5.7225	0.99427	0.99415	1.0	17000	0	-5.7225
STK38L	6	0.0007036	0.0032273	0.398199	135	4	-5.1217	0.85737	0.85739	1.0	13476	0	-5.1217
STX10	6	0.00070732	0.0032445	0.398199	136	6	-7.1379	0.99929	0.99927	1.0	17182	0	-7.1379
GSTCD	6	0.0007141	0.003275	0.398199	137	6	-7.1985	0.99144	0.99134	1.0	16911	0	-7.1985
MYH15	6	0.0007162	0.0032824	0.398199	138	5	-6.3711	0.97818	0.97812	1.0	16496	0	-6.3711
RAB11FIP2	6	0.00071719	0.0032853	0.398199	139	6	-5.555	0.99928	0.99926	1.0	17181	0	-5.555
ERLEC1	6	0.00072252	0.0033077	0.398199	140	3	-5.0618	0.14966	0.14955	1.0	2492	0	-5.0618
ITGAV	6	0.00072876	0.0033376	0.398199	141	6	-6.2067	0.99927	0.99925	1.0	17179	0	-6.2067
RMND5A	5	0.00072987	0.003341	0.398199	142	5	-5.4901	0.99927	0.99925	1.0	17178	0	-5.4901
EFCAB4B	6	0.00073969	0.0033795	0.398199	143	4	-5.7704	0.1057	0.10564	1.0	1786	0	-5.7704
ABHD5	6	0.00074678	0.0034048	0.398199	144	4	-5.0746	0.58331	0.5832	1.0	8172	0	-5.0746
REP15	6	0.00074942	0.0034145	0.398199	145	5	-6.6014	0.94954	0.94954	1.0	15744	0	-6.6014
FNBP1L	6	0.00075221	0.0034229	0.398199	146	6	-4.8461	0.99925	0.99922	1.0	17177	0	-4.8461
UHRF2	5	0.00075376	0.0034289	0.398199	147	4	-5.6301	0.96429	0.96428	1.0	16113	0	-5.6301
ZC4H2	6	0.00075533	0.0034323	0.398199	148	6	-5.8304	0.99924	0.99922	1.0	17176	0	-5.8304
SYNPR	6	0.00075819	0.0034421	0.398199	149	6	-5.5593	0.98943	0.98941	1.0	16854	0	-5.5593
C4orf51	4	0.00076631	0.003472	0.398977	150	3	-3.8392	0.79109	0.79095	1.0	12086	0	-3.8392
PIGG	6	0.00077293	0.0035024	0.39981	151	6	-5.9144	0.99923	0.9992	1.0	17175	0	-5.9144
TBC1D8B	6	0.00078971	0.0035725	0.405126	152	5	-5.4964	0.58464	0.58455	1.0	8191	0	-5.4964
PRKG2	6	0.00079653	0.0035961	0.405132	153	6	-7.0824	0.9992	0.99918	1.0	17174	0	-7.0824
PPARGC1B	6	0.00082101	0.0037058	0.414781	154	6	-6.4182	0.98887	0.98888	1.0	16832	0	-6.4182
LAMA3	6	0.00084287	0.0037902	0.419972	155	2	-3.8651	0.5742	0.57405	1.0	8013	0	-3.8651
ZNF644	6	0.0008477	0.0038115	0.419972	156	4	-5.8355	0.80574	0.8056	1.0	12400	0	-5.8355
DEK	6	0.00085041	0.0038252	0.419972	157	6	-6.7259	0.99915	0.99911	1.0	17173	0	-6.7259
TMEM19	5	0.00086433	0.0038953	0.42276	158	4	-6.0257	0.61258	0.61238	1.0	8683	0	-6.0257
TNS3	6	0.00086763	0.0039068	0.42276	159	4	-5.1582	0.85741	0.85743	1.0	13478	0	-5.1582
ARSF	6	0.00087654	0.0039441	0.42276	160	5	-5.7036	0.97276	0.97268	1.0	16339	0	-5.7036
ADAM12	6	0.00087816	0.0039487	0.42276	161	5	-6.216	0.85589	0.8559	1.0	13443	0	-6.216
CDCA7L	6	0.00090782	0.0040757	0.429493	162	5	-5.8996	0.96096	0.9609	1.0	16033	0	-5.8996
TMEM209	6	0.00090865	0.0040808	0.429493	163	5	-6.4612	0.97205	0.972	1.0	16320	0	-6.4612
PCYOX1L	6	0.00091345	0.0041015	0.429493	164	6	-5.2964	0.99909	0.99904	1.0	17172	0	-5.2964
DNAJC13	6	0.00091519	0.0041113	0.429493	165	6	-4.2987	0.99908	0.99904	1.0	17171	0	-4.2987
FSIP1	5	0.00092272	0.0041515	0.431081	166	5	-5.1002	0.99908	0.99904	1.0	17170	0	-5.1002
MYL2	6	0.00093985	0.004229	0.436503	167	5	-7.2408	0.10174	0.10175	1.0	1729	0	-7.2408
TAX1BP3	6	0.00095367	0.0042985	0.440215	168	6	-7.1561	0.99905	0.99901	1.0	17169	0	-7.1561
MEIS2	6	0.00096422	0.0043393	0.440215	169	6	-6.3224	0.98921	0.9892	1.0	16845	0	-6.3224
KCNC2	6	0.00096495	0.0043416	0.440215	170	5	-6.928	0.95937	0.95932	1.0	15998	0	-6.928
NFIL3	4	0.00098518	0.0044278	0.444371	171	4	-6.0339	0.96335	0.96336	1.0	16088	0	-6.0339
PDE6B	6	0.00098851	0.0044393	0.444371	172	5	-6.8949	0.80674	0.80663	1.0	12418	0	-6.8949
ABCC5	6	0.00099287	0.00446	0.444371	173	6	-4.8555	0.99901	0.99897	1.0	17167	0	-4.8555
TBC1D8	6	0.0010062	0.004518	0.447565	174	5	-5.9285	0.92791	0.92799	1.0	15203	0	-5.9285
ZCCHC6	6	0.0010302	0.0046196	0.455021	175	6	-7.4143	0.99897	0.99893	1.0	17166	0	-7.4143
NANP	5	0.0010619	0.0047586	0.464759	176	5	-7.1351	0.98982	0.98978	1.0	16866	0	-7.1351
ZNF79	6	0.0010656	0.0047724	0.464759	177	6	-4.8038	0.99893	0.99889	1.0	17165	0	-4.8038
PLS3	6	0.0010877	0.0048689	0.471493	178	5	-6.8277	0.97371	0.97359	1.0	16371	0	-6.8277
TMEM126A	3	0.0011001	0.0049241	0.474169	179	3	-5.9458	0.93096	0.93104	1.0	15275	0	-5.9458
NDST3	6	0.0011113	0.0049792	0.475712	180	6	-6.032	0.99889	0.99885	1.0	17164	0	-6.032
FBXW7	6	0.0011148	0.0049953	0.475712	181	5	-7.0097	0.89778	0.89781	1.0	14478	0	-7.0097
ID4	5	0.001125	0.0050326	0.47587	182	5	-6.9851	0.99887	0.99883	1.0	17163	0	-6.9851
KIAA1147	6	0.0011299	0.0050522	0.47587	183	5	-4.5927	0.02268	0.024759	0.993166	429	1	-4.5927
KIAA0247	6	0.0011556	0.0051613	0.482606	184	6	-6.5694	0.99884	0.9988	1.0	17162	0	-6.5694
UBQLNL	6	0.0011595	0.0051797	0.482606	185	5	-6.1548	0.56753	0.5674	1.0	7891	0	-6.1548
NDNF	6	0.0011902	0.0053049	0.484138	186	4	-7.5237	0.89006	0.89005	1.0	14292	0	-7.5237
WNT16	6	0.0011993	0.0053422	0.484138	187	5	-4.7253	0.94061	0.94063	1.0	15510	0	-4.7253
NAA16	5	0.0011998	0.0053434	0.484138	188	5	-6.7834	0.9988	0.99876	1.0	17161	0	-6.7834
RFX8	6	0.0012018	0.0053526	0.484138	189	5	-4.8608	0.60621	0.6061	1.0	8573	0	-4.8608
ADAM28	6	0.0012055	0.0053629	0.484138	190	5	-5.3817	0.96621	0.96624	1.0	16170	0	-5.3817
IDH3A	6	0.0012059	0.0053646	0.484138	191	6	-5.7062	0.98785	0.98783	1.0	16795	0	-5.7062
PLD1	6	0.0012419	0.0055249	0.495845	192	6	-6.4759	0.99876	0.99872	1.0	17160	0	-6.4759
CCDC147	6	0.0012503	0.0055519	0.495845	193	6	-7.0329	0.99875	0.99871	1.0	17159	0	-7.0329
IRF2	6	0.0012805	0.0056788	0.500148	194	3	-4.2809	0.05516	0.05576	1.0	950	1	-4.2809
TRPC3	6	0.001282	0.0056823	0.500148	195	6	-4.4239	0.99872	0.99869	1.0	17158	0	-4.4239
THUMPD3	4	0.0012893	0.0057162	0.500148	196	4	-5.5906	0.9962	0.99612	1.0	17064	0	-5.5906
MBNL3	6	0.0012928	0.0057317	0.500148	197	5	-5.8746	0.90088	0.90087	1.0	14552	0	-5.8746
SCLY	6	0.0012991	0.0057639	0.500148	198	5	-4.4188	0.92544	0.92548	1.0	15142	0	-4.4188
ZMYND11	6	0.0013074	0.0058006	0.500148	199	6	-6.3531	0.98844	0.98844	1.0	16815	0	-6.3531
ANTXR2	6	0.0013131	0.0058201	0.500148	200	5	-6.5702	0.97766	0.97758	1.0	16482	0	-6.5702
DSCAML1	6	0.0013166	0.0058322	0.500148	201	6	-5.4418	0.99868	0.99866	1.0	17157	0	-5.4418
MOSPD2	6	0.0013292	0.0058816	0.500829	202	5	-6.9187	0.77374	0.77345	1.0	11742	0	-6.9187
ZBTB49	6	0.0013332	0.0058983	0.500829	203	5	-4.1869	0.72441	0.72401	1.0	10758	0	-4.1869
CNKSR1	6	0.0013462	0.0059534	0.501063	204	2	-3.9018	0.11131	0.11131	1.0	1882	0	-3.9018
DCAF12	6	0.0013472	0.0059591	0.501063	205	6	-6.7256	0.99865	0.99862	1.0	17156	0	-6.7256
CLDND1	6	0.0013956	0.0061682	0.512424	206	6	-5.1729	0.9986	0.99857	1.0	17155	0	-5.1729
ACVR1C	6	0.0013969	0.006174	0.512424	207	6	-6.1524	0.9986	0.99857	1.0	17154	0	-6.1524
KIAA1683	6	0.0013987	0.0061835	0.512424	208	4	-5.9943	0.11292	0.11293	1.0	1909	0	-5.9943
MMP26	6	0.0014118	0.0062395	0.514591	209	3	-4.781	0.87249	0.87248	1.0	13847	0	-4.781
PLEKHA1	6	0.001428	0.0063095	0.517893	210	6	-7.1417	0.99857	0.99854	1.0	17153	0	-7.1417
MXRA5	6	0.0014375	0.0063446	0.5183	211	6	-4.6876	0.99856	0.99853	1.0	17152	0	-4.6876
ADC	6	0.0014556	0.0064227	0.522207	212	6	-6.0786	0.99854	0.9985	1.0	17151	0	-6.0786
HACL1	6	0.0014918	0.0065703	0.530328	213	5	-4.8411	0.78778	0.78766	1.0	12021	0	-4.8411
PCCA	6	0.0014944	0.0065841	0.530328	214	6	-5.177	0.99851	0.99847	1.0	17150	0	-5.177
CA2	6	0.0015192	0.0066869	0.533859	215	4	-4.2444	0.86383	0.86381	1.0	13643	0	-4.2444
MSL2	6	0.0015336	0.0067478	0.533859	216	6	-4.301	0.9984	0.99836	1.0	17146	0	-4.301
KLHDC2	6	0.0015346	0.0067507	0.533859	217	6	-7.2311	0.99847	0.99843	1.0	17149	0	-7.2311
MAP3K1	6	0.0015349	0.0067518	0.533859	218	4	-5.2197	0.53237	0.53214	1.0	7310	0	-5.2197
ADAMTS3	6	0.0015511	0.0068208	0.536846	219	3	-5.8986	0.0069117	0.010068	0.972291	176	1	-5.8986
UGT2B4	1	0.0015604	0.0068558	0.537151	220	1	-9.4373	0.99844	0.9984	1.0	17148	0	-9.4373
MC3R	4	0.0015904	0.0069816	0.542156	221	4	-5.4917	0.99841	0.99837	1.0	17147	0	-5.4917
MKLN1	6	0.0016069	0.0070609	0.542156	222	6	-7.1744	0.99839	0.99835	1.0	17145	0	-7.1744
NDUFAF7	6	0.0016086	0.00707	0.542156	223	4	-4.3177	0.50495	0.50485	1.0	6857	0	-4.3177
SLFN13	5	0.0016096	0.0070769	0.542156	224	5	-5.6092	0.99839	0.99835	1.0	17144	0	-5.6092
C16orf47	4	0.0016098	0.0070769	0.542156	225	3	-5.8899	0.9311	0.9312	1.0	15280	0	-5.8899
SLC17A5	6	0.001639	0.0072062	0.543076	226	5	-4.7447	0.85184	0.85187	1.0	13361	0	-4.7447
PSTPIP2	6	0.0016423	0.0072246	0.543076	227	5	-6.1668	0.69069	0.69014	1.0	10103	0	-6.1668
CCRN4L	6	0.0016443	0.007232	0.543076	228	6	-6.0027	0.99836	0.99831	1.0	17142	0	-6.0027
FAM13B	6	0.0016446	0.0072329	0.543076	229	3	-4.7748	0.56983	0.56972	1.0	7925	0	-4.7748
ARHGAP44	6	0.00165	0.007263	0.543076	230	5	-4.9975	0.81274	0.81259	1.0	12531	0	-4.9975
MORC4	6	0.0016541	0.007278	0.543076	231	6	-5.6836	0.99835	0.99831	1.0	17141	0	-5.6836
PCDH12	6	0.0016743	0.0073659	0.547264	232	5	-5.9292	0.97375	0.97363	1.0	16373	0	-5.9292
BTK	6	0.0017118	0.0075192	0.550994	233	5	-3.0961	0.96251	0.96249	1.0	16065	0	-3.0961
CHP1	5	0.0017166	0.0075307	0.550994	234	5	-4.5368	0.97816	0.9781	1.0	16494	0	-4.5368
CCDC158	6	0.0017199	0.0075434	0.550994	235	4	-4.6849	0.12815	0.12813	1.0	2148	0	-4.6849
VWA3A	6	0.0017199	0.0075439	0.550994	236	6	-5.5853	0.99828	0.99823	1.0	17140	0	-5.5853
C8orf48	3	0.0017309	0.0075928	0.55222	237	3	-3.9948	0.99827	0.99822	1.0	17139	0	-3.9948
PLA2G2F	6	0.001738	0.0076249	0.55223	238	6	-6.1576	0.99826	0.99822	1.0	17138	0	-6.1576
BMP6	6	0.0017485	0.0076674	0.552985	239	5	-4.6881	0.97744	0.97736	1.0	16474	0	-4.6881
ISLR2	6	0.0017591	0.0077157	0.553044	240	5	-5.3327	0.93408	0.93416	1.0	15343	0	-5.3327
RPA4	3	0.0017669	0.0077484	0.553044	241	3	-6.4148	0.97299	0.9729	1.0	16345	0	-6.4148
NTF4	6	0.0017707	0.0077645	0.553044	242	5	-5.7053	0.87521	0.87524	1.0	13914	0	-5.7053
UPF3B	6	0.0018076	0.0079207	0.559426	243	5	-5.9466	0.96596	0.96597	1.0	16161	0	-5.9466
DYM	6	0.0018178	0.0079563	0.559426	244	6	-6.481	0.99818	0.99812	1.0	17137	0	-6.481
HOXD3	6	0.001822	0.0079776	0.559426	245	5	-5.4831	0.91201	0.912	1.0	14803	0	-5.4831
LDOC1L	6	0.0018234	0.0079839	0.559426	246	5	-5.9181	0.93189	0.93195	1.0	15299	0	-5.9181
NBR1	6	0.0018711	0.008197	0.565018	247	4	-5.2461	0.81594	0.8158	1.0	12600	0	-5.2461
FAM198B	6	0.0018725	0.0082039	0.565018	248	6	-4.8882	0.99813	0.99806	1.0	17135	0	-4.8882
GOLGB1	6	0.0018818	0.0082441	0.565018	249	4	-6.9391	0.87949	0.8795	1.0	14028	0	-6.9391
EPHX4	6	0.0018836	0.0082499	0.565018	250	5	-3.5963	0.37549	0.37532	1.0	5102	0	-3.5963
PGBD4	6	0.0018876	0.0082631	0.565018	251	5	-7.0721	0.93182	0.93188	1.0	15297	0	-7.0721
EHD3	6	0.0019036	0.0083297	0.565018	252	6	-6.5167	0.9981	0.99803	1.0	17134	0	-6.5167
SCN2A	6	0.0019071	0.0083383	0.565018	253	6	-5.9324	0.99809	0.99803	1.0	17133	0	-5.9324
NFKB1	6	0.001934	0.0084521	0.565018	254	6	-5.3942	0.99523	0.9951	1.0	17023	0	-5.3942
PLEKHS1	6	0.0019412	0.0084836	0.565018	255	6	-6.4675	0.99806	0.99799	1.0	17132	0	-6.4675
PER3	6	0.0019462	0.0085026	0.565018	256	6	-6.7912	0.99805	0.99799	1.0	17131	0	-6.7912
IFT46	6	0.0019523	0.008525	0.565018	257	4	-5.6595	0.89391	0.89392	1.0	14391	0	-5.6595
MRPL51	5	0.001956	0.0085411	0.565018	258	2	-1.8105	0.21141	0.21117	1.0	3213	0	-1.8105
PPP2R1B	6	0.0019565	0.0085428	0.565018	259	5	-6.4051	0.68524	0.68475	1.0	10002	0	-6.4051
TANGO2	6	0.0019639	0.0085669	0.565018	260	5	-6.4798	0.98008	0.98004	1.0	16561	0	-6.4798
MAP3K2	6	0.0019677	0.0085865	0.565018	261	5	-6.9429	0.98168	0.98164	1.0	16605	0	-6.9429
DHRS9	6	0.0019684	0.0085882	0.565018	262	4	-5.1683	0.63602	0.63567	1.0	9103	0	-5.1683
OSM	5	0.0019969	0.00871	0.57085	263	5	-6.4917	0.98307	0.98299	1.0	16661	0	-6.4917
RNF19B	6	0.0020134	0.0087938	0.574164	264	5	-6.8339	0.97333	0.97323	1.0	16358	0	-6.8339
HIATL1	6	0.0020589	0.0089834	0.584327	265	4	-4.5785	0.10719	0.10718	1.0	1810	0	-4.5785
LYAR	6	0.0020705	0.0090299	0.585145	266	6	-7.1717	0.99459	0.99446	1.0	17010	0	-7.1717
SYNCRIP	4	0.002091	0.0091241	0.589035	267	4	-5.8932	0.97128	0.97124	1.0	16301	0	-5.8932
FAM163A	5	0.0021192	0.0092378	0.594152	268	4	-6.6543	0.88966	0.88965	1.0	14279	0	-6.6543
RYR3	6	0.002152	0.0093665	0.595087	269	6	-5.132	0.99332	0.99324	1.0	16974	0	-5.132
SERPINA11	6	0.0021621	0.0094084	0.595087	270	4	-5.8864	0.089351	0.089337	1.0	1503	1	-5.8864
WISP2	6	0.0021782	0.0094613	0.595087	271	5	-4.3387	0.98229	0.98223	1.0	16631	0	-4.3387
TAS2R41	3	0.002183	0.0094785	0.595087	272	2	-5.6498	0.76192	0.76158	1.0	11492	0	-5.6498
STK24	1	0.0021846	0.0094843	0.595087	273	1	-7.4107	0.99782	0.99773	1.0	17129	0	-7.4107
TP73	6	0.002197	0.0095492	0.595087	274	4	-5.1128	0.58807	0.58803	1.0	8245	0	-5.1128
TBC1D15	6	0.0022062	0.0095968	0.595087	275	6	-5.0167	0.99012	0.99008	1.0	16874	0	-5.0167
ANXA1	6	0.0022364	0.0097157	0.595087	276	6	-6.5284	0.99776	0.99768	1.0	17128	0	-6.5284
IGSF1	6	0.0022589	0.0098054	0.595087	277	6	-6.6856	0.99106	0.99097	1.0	16896	0	-6.6856
KPTN	6	0.0022628	0.0098186	0.595087	278	5	-7.1647	0.3819	0.38175	1.0	5176	0	-7.1647
RTKN2	5	0.0022705	0.009853	0.595087	279	5	-6.5651	0.99773	0.99765	1.0	17127	0	-6.5651
SLAMF6	6	0.0022716	0.0098599	0.595087	280	5	-5.2071	0.4564	0.45594	1.0	6099	0	-5.2071
XAF1	6	0.0022753	0.0098714	0.595087	281	4	-5.6889	0.16956	0.16939	1.0	2781	0	-5.6889
TDRKH	6	0.0022785	0.0098806	0.595087	282	6	-5.535	0.99772	0.99764	1.0	17126	0	-5.535
IL1B	6	0.0022816	0.0098927	0.595087	283	5	-6.6198	0.82742	0.82743	1.0	12860	0	-6.6198
CFI	6	0.0022847	0.0099019	0.595087	284	6	-6.172	0.99772	0.99763	1.0	17125	0	-6.172
KIAA1328	6	0.002294	0.0099369	0.595087	285	6	-5.8167	0.99384	0.99373	1.0	16989	0	-5.8167
TNFAIP3	6	0.0022974	0.0099501	0.595087	286	5	-5.8281	0.7483	0.7479	1.0	11234	0	-5.8281
CNKSR3	6	0.0023079	0.0099909	0.595087	287	6	-5.5725	0.99714	0.99707	1.0	17103	0	-5.5725
DZANK1	6	0.0023128	0.010015	0.595087	288	5	-6.2818	0.85028	0.85029	1.0	13318	0	-6.2818
TRIM59	4	0.0023166	0.010031	0.595087	289	4	-7.2184	0.99768	0.9976	1.0	17124	0	-7.2184
DUSP23	6	0.0023302	0.01009	0.595087	290	5	-5.7798	0.96062	0.96056	1.0	16027	0	-5.7798
NR3C2	6	0.0023355	0.010113	0.595087	291	6	-6.2164	0.99403	0.99392	1.0	16992	0	-6.2164
TSPAN7	6	0.002336	0.010116	0.595087	292	6	-5.9154	0.99562	0.99555	1.0	17038	0	-5.9154
CDADC1	4	0.0023413	0.010138	0.595087	293	2	-3.2982	0.015264	0.017892	0.984422	311	1	-3.2982
GSDMB	6	0.0023441	0.01015	0.595087	294	6	-5.5196	0.99766	0.99757	1.0	17123	0	-5.5196
CTTNBP2NL	4	0.0023801	0.0103	0.601863	295	3	-6.5249	0.10426	0.10424	1.0	1766	0	-6.5249
IRX6	6	0.0023893	0.01034	0.602042	296	4	-5.9842	0.5616	0.56153	1.0	7784	0	-5.9842
GATA2	6	0.0024014	0.010383	0.602042	297	6	-5.7856	0.99435	0.99424	1.0	17002	0	-5.7856
RASL10B	6	0.0024334	0.010507	0.602042	298	6	-6.7652	0.99757	0.99748	1.0	17122	0	-6.7652
TKTL2	6	0.0024373	0.01052	0.602042	299	6	-5.8076	0.99756	0.99747	1.0	17121	0	-5.8076
ALPK2	6	0.0024417	0.010535	0.602042	300	4	-3.8335	0.60757	0.60744	1.0	8596	0	-3.8335
ARHGAP4	6	0.0024423	0.010535	0.602042	301	4	-6.2578	0.13399	0.13395	1.0	2271	0	-6.2578
GRK7	6	0.002446	0.010548	0.602042	302	4	-4.8488	0.86633	0.8663	1.0	13694	0	-4.8488
FIBIN	6	0.0024623	0.01061	0.602446	303	6	-5.6513	0.99754	0.99745	1.0	17120	0	-5.6513
RPS6KA6	6	0.0024653	0.010625	0.602446	304	6	-4.8253	0.99236	0.99227	1.0	16946	0	-4.8253
ADPGK	6	0.0024902	0.010721	0.603109	305	6	-5.4735	0.99751	0.99742	1.0	17119	0	-5.4735
RGS22	6	0.0024986	0.01075	0.603109	306	6	-6.1332	0.9975	0.99741	1.0	17118	0	-6.1332
UAP1	4	0.0025038	0.010771	0.603109	307	4	-5.9142	0.992	0.99189	1.0	16931	0	-5.9142
PREP	6	0.0025058	0.010777	0.603109	308	6	-5.3095	0.99749	0.9974	1.0	17117	0	-5.3095
ITGA11	6	0.0025147	0.010813	0.603207	309	6	-6.654	0.99749	0.99739	1.0	17115	0	-6.654
TSC1	6	0.0025269	0.010866	0.603405	310	3	-5.8285	0.64201	0.64165	1.0	9215	0	-5.8285
PANX2	6	0.0025354	0.0109	0.603405	311	6	-6.3147	0.99746	0.99737	1.0	17114	0	-6.3147
LY6G6F	6	0.0025422	0.010922	0.603405	312	6	-3.6528	0.99746	0.99736	1.0	17113	0	-3.6528
TCF15	6	0.0025667	0.011019	0.605163	313	4	-4.6443	0.91795	0.91802	1.0	14959	0	-4.6443
GPR101	6	0.0025754	0.011059	0.605163	314	6	-6.3338	0.99742	0.99733	1.0	17112	0	-6.3338
RAI2	4	0.0025847	0.011093	0.605163	315	4	-5.2274	0.99742	0.99732	1.0	17111	0	-5.2274
WAPAL	6	0.0025925	0.011126	0.605163	316	3	-4.6418	0.32761	0.3276	1.0	4553	0	-4.6418
CCDC102A	6	0.0025933	0.011129	0.605163	317	5	-5.7535	0.90243	0.90237	1.0	14586	0	-5.7535
EGR2	6	0.0026085	0.011182	0.606093	318	4	-5.9223	0.77516	0.7749	1.0	11772	0	-5.9223
KLHL33	6	0.0026313	0.011276	0.609283	319	3	-5.8495	0.94551	0.9456	1.0	15635	0	-5.8495
C12orf66	6	0.0027073	0.011579	0.618327	320	6	-7.7283	0.99712	0.99706	1.0	17101	0	-7.7283
C11orf1	3	0.0027131	0.011606	0.618327	321	3	-7.7426	0.99697	0.9969	1.0	17093	0	-7.7426
QPCT	6	0.0027236	0.011647	0.618327	322	3	-5.8766	0.95186	0.95187	1.0	15805	0	-5.8766
CNTRL	6	0.0027487	0.011743	0.618327	323	6	-6.5807	0.99725	0.99717	1.0	17110	0	-6.5807
MPPE1	6	0.002752	0.011755	0.618327	324	6	-5.0642	0.99212	0.99203	1.0	16935	0	-5.0642
CGNL1	6	0.0027605	0.011786	0.618327	325	5	-5.718	0.81412	0.81398	1.0	12563	0	-5.718
WDR96	6	0.0027713	0.01182	0.618327	326	5	-6.1471	0.50384	0.50373	1.0	6839	0	-6.1471
GPR126	6	0.0027891	0.011901	0.618327	327	3	-6.5904	0.93833	0.93835	1.0	15461	0	-6.5904
RTL1	6	0.0027952	0.011925	0.618327	328	5	-6.0495	0.88011	0.8801	1.0	14037	0	-6.0495
RUNDC1	6	0.0028046	0.011955	0.618327	329	6	-5.43	0.9972	0.99712	1.0	17107	0	-5.43
C2CD2	6	0.0028115	0.011986	0.618327	330	6	-5.5856	0.99719	0.99712	1.0	17106	0	-5.5856
CTTN	6	0.0028214	0.012033	0.618327	331	6	-6.4522	0.99718	0.9971	1.0	17105	0	-6.4522
GPC3	6	0.0028392	0.012108	0.618327	332	6	-6.3294	0.99716	0.99709	1.0	17104	0	-6.3294
GABRQ	6	0.0028547	0.012169	0.618327	333	3	-5.5796	0.95527	0.95527	1.0	15886	0	-5.5796
TNMD	4	0.0028587	0.012185	0.618327	334	4	-5.9003	0.98395	0.9839	1.0	16680	0	-5.9003
THRB	6	0.002875	0.012253	0.618327	335	6	-5.7786	0.99712	0.99706	1.0	17102	0	-5.7786
SWAP70	6	0.002885	0.012294	0.618327	336	4	-6.4078	0.88927	0.88926	1.0	14269	0	-6.4078
BHMT2	5	0.0028891	0.012313	0.618327	337	3	-6.7801	0.92536	0.92539	1.0	15140	0	-6.7801
ESX1	6	0.0028916	0.01233	0.618327	338	6	-6.861	0.99711	0.99704	1.0	17100	0	-6.861
TTLL11	6	0.0028976	0.012354	0.618327	339	6	-4.8443	0.9971	0.99703	1.0	17099	0	-4.8443
ENTHD2	6	0.0029164	0.012428	0.618327	340	6	-6.2367	0.99708	0.99702	1.0	17098	0	-6.2367
TBCK	6	0.0029202	0.012449	0.618327	341	5	-5.9307	0.88248	0.88247	1.0	14091	0	-5.9307
ARX	6	0.0029448	0.012552	0.618327	342	5	-5.8404	0.718	0.71753	1.0	10639	0	-5.8404
MSANTD4	5	0.0029449	0.012553	0.618327	343	5	-4.9019	0.99706	0.99698	1.0	17097	0	-4.9019
HSDL1	6	0.0029872	0.01274	0.618327	344	5	-5.9267	0.77128	0.771	1.0	11697	0	-5.9267
NRXN1	6	0.0029937	0.012765	0.618327	345	6	-6.087	0.99701	0.99693	1.0	17096	0	-6.087
IL12RB2	6	0.0029959	0.012773	0.618327	346	5	-5.8296	0.043506	0.044599	1.0	751	1	-5.8296
SAP30L	6	0.0029963	0.012775	0.618327	347	6	-6.8026	0.997	0.99693	1.0	17095	0	-6.8026
FAM171A1	6	0.0030037	0.012809	0.618327	348	5	-6.7836	0.91999	0.92008	1.0	14999	0	-6.7836
RAPGEF1	6	0.0030187	0.012872	0.618327	349	5	-4.9738	0.62035	0.62022	1.0	8819	0	-4.9738
MUM1L1	4	0.0030194	0.012876	0.618327	350	4	-5.1405	0.99698	0.99691	1.0	17094	0	-5.1405
TSTD1	6	0.0030472	0.013003	0.618327	351	5	-6.2122	0.97744	0.97736	1.0	16473	0	-6.2122
PCLO	6	0.0030513	0.013019	0.618327	352	3	-5.0142	0.050387	0.051253	1.0	866	1	-5.0142
TNS1	6	0.003092	0.013195	0.618327	353	5	-4.4138	0.14512	0.14499	1.0	2429	0	-4.4138
GDPD1	4	0.0030974	0.013218	0.618327	354	4	-4.9401	0.9969	0.99683	1.0	17092	0	-4.9401
APBA3	6	0.0031265	0.013337	0.618327	355	5	-7.0195	0.94198	0.94202	1.0	15541	0	-7.0195
HSD11B2	6	0.0031337	0.013372	0.618327	356	6	-5.6578	0.99687	0.99678	1.0	17091	0	-5.6578
ADCYAP1R1	6	0.003135	0.013379	0.618327	357	5	-6.2733	0.81684	0.81667	1.0	12619	0	-6.2733
CAMKMT	5	0.0031352	0.013379	0.618327	358	4	-5.8924	0.53819	0.53798	1.0	7410	0	-5.8924
PLA2G16	6	0.0031379	0.013391	0.618327	359	5	-5.0895	0.69597	0.69545	1.0	10201	0	-5.0895
FER1L6	6	0.0031428	0.013416	0.618327	360	5	-4.997	0.82374	0.8237	1.0	12772	0	-4.997
CAPRIN2	6	0.0031521	0.013461	0.618327	361	5	-4.4224	0.96154	0.96148	1.0	16046	0	-4.4224
DNAH10	6	0.0031625	0.0135	0.618327	362	4	-5.526	0.80876	0.80865	1.0	12459	0	-5.526
ADRBK2	6	0.0031717	0.013542	0.618327	363	5	-5.1694	0.10504	0.10497	1.0	1778	0	-5.1694
DRC1	6	0.0031759	0.013553	0.618327	364	6	-6.0392	0.99682	0.99673	1.0	17090	0	-6.0392
UNC93A	6	0.0031778	0.01356	0.618327	365	4	-5.8529	0.76969	0.76943	1.0	11668	0	-5.8529
PC	6	0.0031824	0.013579	0.618327	366	2	-4.024	0.70795	0.70748	1.0	10442	0	-4.024
ITFG1	6	0.0031874	0.013594	0.618327	367	6	-4.7944	0.99681	0.99672	1.0	17089	0	-4.7944
RXFP2	6	0.0031901	0.013608	0.618327	368	6	-5.2699	0.99068	0.99061	1.0	16887	0	-5.2699
DDX60	6	0.0032002	0.013648	0.618327	369	6	-6.6948	0.99578	0.9957	1.0	17048	0	-6.6948
PBX3	4	0.0032032	0.013658	0.618327	370	3	-5.1205	0.57173	0.57159	1.0	7968	0	-5.1205
PIWIL2	6	0.0032047	0.013668	0.618327	371	5	-4.7737	0.81116	0.81101	1.0	12504	0	-4.7737
ADGB	6	0.0032132	0.013704	0.618327	372	5	-5.5486	0.98267	0.98259	1.0	16649	0	-5.5486
TDRD3	6	0.0032274	0.013769	0.618327	373	6	-6.402	0.99125	0.99115	1.0	16902	0	-6.402
LCORL	6	0.0032276	0.01377	0.618327	374	4	-5.9846	0.58325	0.58314	1.0	8170	0	-5.9846
GLIPR1	6	0.0032316	0.013786	0.618327	375	5	-4.0181	0.61302	0.61282	1.0	8688	0	-4.0181
SPINK1	3	0.0032392	0.013819	0.618327	376	2	-2.65	0.29048	0.2904	1.0	4228	0	-2.65
FOXN2	5	0.0032413	0.013828	0.618327	377	4	-5.8256	0.87413	0.87412	1.0	13890	0	-5.8256
SLC39A12	6	0.0032479	0.013858	0.618327	378	5	-5.0171	0.94522	0.9453	1.0	15623	0	-5.0171
TCF3	6	0.003249	0.01386	0.618327	379	6	-6.6354	0.99675	0.99666	1.0	17088	0	-6.6354
FAM194B	6	0.0032518	0.013875	0.618327	380	6	-5.6615	0.99675	0.99665	1.0	17087	0	-5.6615
FAM184A	6	0.003264	0.013921	0.618327	381	6	-6.5313	0.99674	0.99664	1.0	17086	0	-6.5313
TNFSF8	3	0.0032652	0.013926	0.618327	382	3	-5.5891	0.89478	0.89479	1.0	14414	0	-5.5891
CTDSPL	6	0.0032864	0.014008	0.618327	383	5	-6.5225	0.93256	0.93261	1.0	15309	0	-6.5225
BRAF	6	0.0032886	0.014013	0.618327	384	6	-6.8622	0.99671	0.99662	1.0	17085	0	-6.8622
C15orf32	6	0.0032965	0.014042	0.618327	385	5	-4.4302	0.86806	0.86803	1.0	13736	0	-4.4302
MGAT4A	6	0.0033046	0.014077	0.618327	386	6	-6.0181	0.99202	0.99191	1.0	16932	0	-6.0181
RHBDD1	6	0.0033054	0.014079	0.618327	387	6	-6.5664	0.99669	0.9966	1.0	17084	0	-6.5664
RAI14	6	0.00333	0.014177	0.618327	388	4	-6.4895	0.45283	0.45239	1.0	6036	0	-6.4895
XK	6	0.0033409	0.014219	0.618327	389	6	-6.0181	0.98491	0.98484	1.0	16712	0	-6.0181
EIF2AK2	3	0.0033635	0.014307	0.618327	390	2	-5.2938	0.75652	0.7561	1.0	11387	0	-5.2938
EFCAB5	6	0.0033653	0.014311	0.618327	391	4	-4.6734	0.53465	0.53442	1.0	7349	0	-4.6734
KLK1	6	0.0033667	0.014316	0.618327	392	6	-6.005	0.99663	0.99654	1.0	17083	0	-6.005
ZFP91	6	0.003385	0.014399	0.618327	393	6	-7.0938	0.99662	0.99653	1.0	17082	0	-7.0938
FZD8	5	0.0033872	0.014409	0.618327	394	5	-5.582	0.99661	0.99653	1.0	17081	0	-5.582
THAP6	3	0.0033976	0.014445	0.618327	395	3	-6.3174	0.9966	0.99652	1.0	17080	0	-6.3174
FUT9	4	0.0034136	0.014515	0.618327	396	3	-5.3284	0.77641	0.77615	1.0	11796	0	-5.3284
LRRC25	6	0.003418	0.014536	0.618327	397	5	-6.9114	0.53338	0.53316	1.0	7332	0	-6.9114
OR52E2	4	0.0034366	0.014617	0.618327	398	4	-6.9005	0.99605	0.99598	1.0	17055	0	-6.9005
GPR15	6	0.0034377	0.014619	0.618327	399	5	-4.3897	0.63873	0.63838	1.0	9160	0	-4.3897
PRKAG2	6	0.003448	0.014652	0.618327	400	3	-5.2636	0.80055	0.80039	1.0	12289	0	-5.2636
TMTC3	6	0.0034626	0.014705	0.618327	401	6	-6.4868	0.99654	0.99644	1.0	17079	0	-6.4868
SNAP47	6	0.0034752	0.014753	0.618327	402	5	-6.2296	0.85244	0.85245	1.0	13374	0	-6.2296
GARNL3	6	0.0034959	0.014835	0.618327	403	4	-3.7761	0.67564	0.67519	1.0	9817	0	-3.7761
THUMPD1	6	0.0035007	0.014858	0.618327	404	4	-5.8336	0.93517	0.93526	1.0	15374	0	-5.8336
FRYL	6	0.0035018	0.014864	0.618327	405	4	-6.4524	0.96125	0.9612	1.0	16040	0	-6.4524
ZFAND4	6	0.0035198	0.014943	0.618327	406	6	-5.8304	0.99648	0.99639	1.0	17078	0	-5.8304
MYH1	6	0.0035271	0.014967	0.618327	407	5	-5.6051	0.90525	0.90522	1.0	14656	0	-5.6051
TPH1	4	0.0035353	0.015006	0.618327	408	4	-7.2513	0.99646	0.99637	1.0	17077	0	-7.2513
PJA1	6	0.0035419	0.015049	0.618327	409	6	-4.8845	0.9888	0.98881	1.0	16829	0	-4.8845
NKIRAS2	6	0.003547	0.015065	0.618327	410	3	-3.9432	0.41297	0.41265	1.0	5526	0	-3.9432
MNF1	5	0.0035478	0.015067	0.618327	411	4	-7.7457	0.60412	0.60397	1.0	8543	0	-7.7457
SMYD1	6	0.0035543	0.015096	0.618327	412	6	-4.9745	0.99645	0.99635	1.0	17076	0	-4.9745
MMP2	6	0.0035687	0.015145	0.618327	413	6	-5.8392	0.99643	0.99634	1.0	17075	0	-5.8392
CXorf66	4	0.003572	0.01516	0.618327	414	4	-4.9037	0.97838	0.97834	1.0	16506	0	-4.9037
EXOSC9	6	0.0035755	0.015175	0.618327	415	2	-4.9546	0.39718	0.39703	1.0	5343	0	-4.9546
NIPBL	6	0.0035781	0.015187	0.618327	416	3	-3.6076	0.12227	0.12221	1.0	2052	0	-3.6076
RAB9B	4	0.003581	0.015197	0.618327	417	2	-4.9661	0.52168	0.52145	1.0	7131	0	-4.9661
B3GNT8	6	0.0035819	0.015201	0.618327	418	6	-5.799	0.99642	0.99633	1.0	17074	0	-5.799
SASH3	6	0.0035837	0.015209	0.618327	419	6	-5.7578	0.99642	0.99633	1.0	17073	0	-5.7578
MUC12	6	0.0035921	0.015242	0.618327	420	5	-6.0217	0.031094	0.032657	1.0	545	1	-6.0217
ALDH16A1	6	0.0035975	0.015259	0.618327	421	6	-6.5564	0.9964	0.99632	1.0	17072	0	-6.5564
BCL10	4	0.0036246	0.015368	0.618327	422	3	-4.9484	0.87299	0.873	1.0	13861	0	-4.9484
DCAF8L1	6	0.0036382	0.015425	0.618327	423	6	-6.1099	0.99636	0.99628	1.0	17071	0	-6.1099
MTMR6	6	0.003641	0.015437	0.618327	424	3	-5.0251	0.1511	0.151	1.0	2510	0	-5.0251
NEIL3	6	0.0036437	0.015451	0.618327	425	6	-4.696	0.9925	0.9924	1.0	16951	0	-4.696
IQCK	6	0.0036501	0.015479	0.618327	426	5	-5.7442	0.93001	0.93007	1.0	15256	0	-5.7442
CXorf65	5	0.0036549	0.015498	0.618327	427	4	-5.1768	0.59344	0.59333	1.0	8345	0	-5.1768
FNDC1	6	0.0036841	0.015609	0.618327	428	6	-6.6696	0.99632	0.99624	1.0	17070	0	-6.6696
RP1	6	0.0036945	0.015653	0.618327	429	4	-5.6083	0.9221	0.92216	1.0	15047	0	-5.6083
LRIG3	6	0.0037014	0.015681	0.618327	430	5	-5.9578	0.89184	0.89186	1.0	14333	0	-5.9578
DCT	6	0.0037065	0.015702	0.618327	431	5	-4.1831	0.97999	0.97994	1.0	16559	0	-4.1831
DCX	6	0.003707	0.015703	0.618327	432	6	-6.6733	0.99629	0.99621	1.0	17068	0	-6.6733
FUT8	6	0.0037141	0.015729	0.618327	433	5	-5.3237	0.90148	0.90145	1.0	14569	0	-5.3237
SH3KBP1	6	0.0037349	0.015807	0.618327	434	6	-6.1354	0.99467	0.99455	1.0	17011	0	-6.1354
LRRC7	6	0.0037612	0.015918	0.618327	435	6	-6.5853	0.99624	0.99616	1.0	17067	0	-6.5853
CXCL12	6	0.003772	0.015964	0.618327	436	4	-7.0831	0.248	0.24801	1.0	3946	0	-7.0831
GABRB2	6	0.0037731	0.01597	0.618327	437	6	-6.1535	0.99623	0.99614	1.0	17066	0	-6.1535
KRT35	6	0.0038043	0.016081	0.618327	438	5	-5.8789	0.88669	0.88665	1.0	14204	0	-5.8789
GSAP	6	0.0038052	0.016087	0.618327	439	5	-5.9052	0.73358	0.73315	1.0	10934	0	-5.9052
FANCB	6	0.0038185	0.016133	0.618327	440	5	-5.8849	0.91421	0.91418	1.0	14854	0	-5.8849
MON1B	6	0.0038375	0.01621	0.618327	441	5	-6.1499	0.97444	0.97434	1.0	16394	0	-6.1499
ARMC3	6	0.0038453	0.016241	0.618327	442	4	-3.9613	0.74259	0.74213	1.0	11131	0	-3.9613
REEP3	6	0.00385	0.016257	0.618327	443	5	-5.0636	0.33353	0.33348	1.0	4623	0	-5.0636
OPRM1	6	0.003851	0.016259	0.618327	444	6	-6.6876	0.99615	0.99607	1.0	17063	0	-6.6876
TSN	5	0.0038674	0.01632	0.618327	445	4	-6.6949	0.96421	0.96421	1.0	16108	0	-6.6949
AGTR2	5	0.0038811	0.016374	0.618327	446	5	-6.9284	0.99612	0.99604	1.0	17061	0	-6.9284
TYRP1	6	0.0038883	0.016404	0.618327	447	6	-4.5418	0.99611	0.99603	1.0	17060	0	-4.5418
MTHFS	6	0.0039122	0.016494	0.618327	448	6	-6.5022	0.99609	0.99601	1.0	17059	0	-6.5022
HERPUD2	6	0.0039193	0.016518	0.618327	449	6	-6.4645	0.99608	0.996	1.0	17058	0	-6.4645
DAPK2	6	0.0039212	0.016529	0.618327	450	4	-5.2796	0.83671	0.8367	1.0	13039	0	-5.2796
HERC4	6	0.0039336	0.01657	0.618327	451	6	-6.7865	0.99607	0.99599	1.0	17057	0	-6.7865
RBM39	6	0.0039433	0.016607	0.618327	452	6	-6.1888	0.99606	0.99598	1.0	17056	0	-6.1888
COL26A1	6	0.0039519	0.016641	0.618327	453	5	-5.8506	0.87263	0.87262	1.0	13848	0	-5.8506
SPINK14	3	0.0039534	0.016648	0.618327	454	3	-7.028	0.95729	0.95723	1.0	15931	0	-7.028
FAIM2	6	0.0039568	0.01666	0.618327	455	5	-4.5989	0.08929	0.089272	1.0	1502	1	-4.5989
PGAP1	6	0.0039685	0.016711	0.618327	456	4	-4.9157	0.84416	0.84412	1.0	13192	0	-4.9157
HNMT	5	0.0039708	0.016721	0.618327	457	5	-5.7725	0.9798	0.97976	1.0	16550	0	-5.7725
B3GALT1	4	0.0039915	0.016806	0.618327	458	4	-6.1751	0.99601	0.99594	1.0	17054	0	-6.1751
GLI2	6	0.0039938	0.016818	0.618327	459	6	-6.6423	0.99601	0.99593	1.0	17053	0	-6.6423
FREM2	6	0.0040285	0.016964	0.618327	460	5	-6.4433	0.55216	0.55202	1.0	7642	0	-6.4433
ANKRD6	6	0.0040492	0.017057	0.618327	461	3	-5.7912	0.71242	0.7119	1.0	10530	0	-5.7912
SAMD3	6	0.0040732	0.017152	0.618327	462	5	-5.0707	0.75744	0.75704	1.0	11405	0	-5.0707
RTCA	6	0.0040735	0.017152	0.618327	463	6	-6.5391	0.99593	0.99584	1.0	17052	0	-6.5391
SIK1	6	0.0040766	0.017165	0.618327	464	5	-5.564	0.96437	0.96436	1.0	16115	0	-5.564
ESAM	6	0.0040775	0.017169	0.618327	465	6	-6.7564	0.99592	0.99584	1.0	17051	0	-6.7564
C3orf62	4	0.0040784	0.017173	0.618327	466	4	-4.5203	0.99592	0.99584	1.0	17050	0	-4.5203
SLC37A3	6	0.0040994	0.017257	0.618327	467	4	-6.5284	0.91117	0.91114	1.0	14784	0	-6.5284
TPP2	6	0.0041016	0.017265	0.618327	468	4	-5.0336	0.84755	0.84755	1.0	13260	0	-5.0336
LY6K	6	0.0041104	0.017297	0.618327	469	5	-5.7882	0.97209	0.97203	1.0	16325	0	-5.7882
RCBTB1	6	0.0041141	0.017316	0.618327	470	4	-5.779	0.84366	0.84361	1.0	13185	0	-5.779
EDA	6	0.0041165	0.017327	0.618327	472	5	-6.066	0.93582	0.93592	1.0	15393	0	-6.066
DENND5A	6	0.0041165	0.017326	0.618327	471	5	-5.9986	0.97189	0.97184	1.0	16314	0	-5.9986
ZNF467	6	0.0041292	0.017396	0.618327	473	5	-6.1106	0.3418	0.34178	1.0	4726	0	-6.1106
TIE1	6	0.0041494	0.017462	0.618327	474	5	-6.6822	0.98272	0.98263	1.0	16650	0	-6.6822
ZAP70	6	0.0041542	0.017487	0.618327	475	4	-5.4107	0.18275	0.18259	1.0	3039	0	-5.4107
TCF21	6	0.0041649	0.017539	0.618327	476	5	-6.5375	0.92824	0.92834	1.0	15215	0	-6.5375
SLCO5A1	6	0.0041689	0.017556	0.618327	477	5	-5.1924	0.87911	0.8791	1.0	14015	0	-5.1924
ABCC2	6	0.0041835	0.017635	0.618327	478	3	-5.1565	0.82611	0.82607	1.0	12825	0	-5.1565
PAQR9	5	0.0041946	0.017681	0.618327	479	5	-6.5004	0.99581	0.99573	1.0	17049	0	-6.5004
FZD4	6	0.0041973	0.017692	0.618327	480	5	-5.5119	0.98037	0.98035	1.0	16572	0	-5.5119
OR56A4	5	0.0042075	0.017731	0.618327	481	5	-5.4624	0.99242	0.99233	1.0	16947	0	-5.4624
IQCH	6	0.0042193	0.017768	0.618327	482	4	-5.4225	0.92377	0.92378	1.0	15088	0	-5.4225
RUNDC3B	6	0.0042217	0.017776	0.618327	483	6	-3.3911	0.99578	0.9957	1.0	17047	0	-3.3911
AP1M2	6	0.0042286	0.017802	0.618327	484	6	-6.4735	0.99577	0.99569	1.0	17046	0	-6.4735
USP38	6	0.0042304	0.017811	0.618327	485	6	-5.3969	0.99141	0.99131	1.0	16907	0	-5.3969
HTR2C	6	0.0042438	0.017875	0.618327	486	6	-6.9039	0.99576	0.99567	1.0	17045	0	-6.9039
M6PR	6	0.0042511	0.01791	0.618327	487	4	-5.1732	0.74153	0.74109	1.0	11104	0	-5.1732
SULT1E1	3	0.0042668	0.01797	0.618327	488	3	-3.9663	0.99573	0.99565	1.0	17044	0	-3.9663
GPR1	5	0.00427	0.017979	0.618327	489	4	-5.7655	0.96822	0.96822	1.0	16226	0	-5.7655
MAGI1	6	0.0042708	0.017984	0.618327	490	5	-6.7372	0.94911	0.94912	1.0	15730	0	-6.7372
GCM2	6	0.0042709	0.017984	0.618327	491	6	-5.7091	0.99573	0.99565	1.0	17043	0	-5.7091
C7orf65	2	0.0042771	0.018008	0.618327	492	2	-4.9386	0.81922	0.81913	1.0	12670	0	-4.9386
HOXA11	6	0.004279	0.018016	0.618327	493	5	-6.7231	0.055974	0.056592	1.0	964	1	-6.7231
GPR158	6	0.0042872	0.018045	0.618327	494	4	-5.6608	0.71453	0.71397	1.0	10567	0	-5.6608
PAX1	6	0.0042958	0.018082	0.618327	495	3	-3.9821	0.097283	0.097318	1.0	1655	1	-3.9821
EPB41L4A	6	0.004308	0.018134	0.618327	496	5	-5.4826	0.97481	0.97469	1.0	16402	0	-5.4826
TM4SF4	6	0.0043107	0.018145	0.618327	497	5	-4.8298	0.95814	0.95808	1.0	15963	0	-4.8298
HK3	6	0.004315	0.018161	0.618327	498	5	-6.1107	0.9221	0.92215	1.0	15045	0	-6.1107
SLC14A1	6	0.0043305	0.018228	0.618327	499	6	-7.4432	0.99567	0.99559	1.0	17042	0	-7.4432
MMADHC	1	0.0043309	0.01823	0.618327	500	1	-4.4776	0.99567	0.99559	1.0	17041	0	-4.4776
CHRM1	6	0.0043354	0.018242	0.618327	501	5	-6.6835	0.79441	0.79428	1.0	12144	0	-6.6835
SIGLEC11	6	0.0043545	0.018309	0.618327	502	6	-5.4741	0.99565	0.99557	1.0	17040	0	-5.4741
CRTAM	6	0.0043552	0.018311	0.618327	503	6	-6.5681	0.99564	0.99557	1.0	17039	0	-6.5681
ZNF496	6	0.0043561	0.018314	0.618327	504	5	-7.631	0.89711	0.89715	1.0	14463	0	-7.631
RARRES3	6	0.0043587	0.018321	0.618327	505	5	-6.5806	0.93439	0.93448	1.0	15351	0	-6.5806
C10orf118	6	0.00436	0.018325	0.618327	506	5	-6.4459	0.59176	0.59169	1.0	8312	0	-6.4459
MYL7	5	0.0044055	0.018495	0.618327	507	5	-7.1783	0.98543	0.98537	1.0	16721	0	-7.1783
PFN3	5	0.0044174	0.018543	0.618327	508	5	-6.7905	0.99558	0.9955	1.0	17037	0	-6.7905
TBATA	6	0.0044179	0.018547	0.618327	509	6	-6.639	0.99558	0.9955	1.0	17036	0	-6.639
HNF1B	6	0.0044224	0.018566	0.618327	510	5	-6.5591	0.86676	0.86673	1.0	13706	0	-6.5591
KIAA0195	6	0.0044268	0.018578	0.618327	511	4	-4.7819	0.86301	0.86302	1.0	13619	0	-4.7819
KCNU1	6	0.0044293	0.018589	0.618327	512	5	-5.9794	0.86939	0.86934	1.0	13768	0	-5.9794
SLC5A7	6	0.0044329	0.018598	0.618327	513	5	-5.8131	0.9477	0.94772	1.0	15698	0	-5.8131
ANKRD28	6	0.0044416	0.018637	0.618327	514	6	-6.8082	0.99556	0.99547	1.0	17035	0	-6.8082
DLG2	6	0.0044661	0.018748	0.618327	515	6	-5.2795	0.99553	0.99544	1.0	17034	0	-5.2795
GGNBP2	6	0.0044718	0.018767	0.618327	516	3	-4.0427	0.47131	0.47095	1.0	6311	0	-4.0427
JHDM1D	6	0.0044868	0.018816	0.618327	517	5	-5.9867	0.94981	0.94979	1.0	15751	0	-5.9867
STOX1	5	0.0044894	0.018826	0.618327	518	5	-6.8181	0.99551	0.99542	1.0	17033	0	-6.8181
TMED6	4	0.0044898	0.018828	0.618327	519	3	-6.3487	0.69768	0.6972	1.0	10235	0	-6.3487
DGKA	6	0.0044922	0.01884	0.618327	520	4	-6.1885	0.9829	0.98282	1.0	16658	0	-6.1885
NR2F1	6	0.0045106	0.018918	0.618327	521	5	-4.559	0.15579	0.15577	1.0	2588	0	-4.559
KBTBD3	5	0.0045109	0.018919	0.618327	522	4	-4.8168	0.13138	0.13135	1.0	2200	0	-4.8168
ZNF436	5	0.0045309	0.019	0.618327	523	5	-3.5478	0.99547	0.99537	1.0	17032	0	-3.5478
ANKRD10	6	0.0045425	0.01905	0.618327	524	5	-6.8843	0.9582	0.95813	1.0	15965	0	-6.8843
CBLN1	6	0.0045617	0.019118	0.618327	525	6	-6.3705	0.99544	0.99534	1.0	17031	0	-6.3705
CNTN4	6	0.0045703	0.019152	0.618327	526	5	-6.0272	0.97549	0.97536	1.0	16424	0	-6.0272
DEPDC7	6	0.0045788	0.019191	0.618327	527	5	-5.9841	0.86799	0.86797	1.0	13735	0	-5.9841
NOX1	6	0.0045806	0.019198	0.618327	528	5	-4.7104	0.97838	0.97834	1.0	16505	0	-4.7104
KIAA1024	6	0.0045934	0.019267	0.618327	529	6	-6.0842	0.98445	0.98438	1.0	16701	0	-6.0842
TMOD4	6	0.004612	0.019338	0.618327	530	6	-5.4895	0.99539	0.99529	1.0	17030	0	-5.4895
BTBD9	6	0.0046127	0.019342	0.618327	531	6	-6.481	0.99539	0.99528	1.0	17029	0	-6.481
DHH	6	0.0046135	0.019343	0.618327	532	6	-6.4632	0.99539	0.99528	1.0	17028	0	-6.4632
AMER1	5	0.0046198	0.019367	0.618327	533	4	-6.2129	0.62232	0.62213	1.0	8859	0	-6.2129
GLYCTK	6	0.0046231	0.01938	0.618327	534	4	-5.1926	0.69699	0.69649	1.0	10220	0	-5.1926
SYT17	6	0.0046284	0.019396	0.618327	535	4	-6.0219	0.53125	0.53101	1.0	7287	0	-6.0219
CDKN2A	5	0.0046435	0.019456	0.618327	536	4	-5.4271	0.9226	0.92263	1.0	15056	0	-5.4271
EBF1	6	0.0046554	0.019493	0.618327	537	6	-3.9617	0.98721	0.98718	1.0	16776	0	-3.9617
STK38	6	0.0046708	0.019562	0.618327	538	5	-4.6884	0.76605	0.76574	1.0	11584	0	-4.6884
GPR160	1	0.0046923	0.019643	0.618327	539	1	-2.5707	0.99531	0.9952	1.0	17027	0	-2.5707
LRRC8B	3	0.0046952	0.019655	0.618327	540	3	-6.1733	0.9953	0.99519	1.0	17026	0	-6.1733
FSD1L	3	0.0047068	0.019701	0.618327	541	2	-3.079	0.012676	0.015509	0.973993	268	1	-3.079
ARNTL2	6	0.0047132	0.019721	0.618327	542	6	-6.4098	0.99529	0.99517	1.0	17025	0	-6.4098
VRK2	6	0.0047181	0.019739	0.618327	543	4	-5.7128	0.8291	0.8291	1.0	12897	0	-5.7128
KIF3A	6	0.0047183	0.019739	0.618327	544	5	-4.5195	0.89495	0.89495	1.0	14424	0	-4.5195
ABCD3	6	0.0047291	0.019782	0.618327	545	4	-6.0635	0.97398	0.97386	1.0	16380	0	-6.0635
INVS	6	0.0047332	0.019796	0.618327	546	5	-5.7059	0.58154	0.58147	1.0	8144	0	-5.7059
GALNT13	5	0.0047363	0.019807	0.618327	547	5	-6.4069	0.98995	0.98992	1.0	16869	0	-6.4069
UBL7	6	0.004743	0.019838	0.618327	548	5	-4.6706	0.038112	0.039396	1.0	664	1	-4.6706
HOMER2	6	0.004754	0.019873	0.618327	549	4	-5.4228	0.94032	0.94034	1.0	15500	0	-5.4228
RENBP	6	0.0047568	0.019882	0.618327	550	4	-6.924	0.73464	0.73421	1.0	10955	0	-6.924
MAGED1	6	0.004758	0.019886	0.618327	551	6	-6.1519	0.99524	0.99512	1.0	17024	0	-6.1519
luciferase	24	0.0047725	0.019947	0.618327	552	17	-4.6786	0.98002	0.97998	1.0	16560	0	-4.6786
PDGFC	6	0.0047814	0.019974	0.618327	553	4	-5.0263	0.82394	0.82389	1.0	12779	0	-5.0263
VAMP2	3	0.004786	0.01999	0.618327	554	3	-4.3807	0.99521	0.99509	1.0	17022	0	-4.3807
RAPGEF2	6	0.0047873	0.019997	0.618327	555	5	-5.7892	0.68012	0.67964	1.0	9898	0	-5.7892
PPM1A	3	0.0047905	0.020006	0.618327	556	2	-5.1078	0.64164	0.64127	1.0	9208	0	-5.1078
SLC44A1	6	0.004806	0.020077	0.618327	557	5	-4.2752	0.18558	0.18536	1.0	3073	0	-4.2752
FCGBP	6	0.00481	0.020092	0.618327	558	6	-6.6065	0.99414	0.99404	1.0	16996	0	-6.6065
STH	4	0.0048174	0.020116	0.618327	559	4	-5.2963	0.99518	0.99506	1.0	17021	0	-5.2963
LIPF	5	0.0048192	0.020127	0.618327	560	2	-4.8564	0.9005	0.9005	1.0	14541	0	-4.8564
ADCY6	6	0.0048195	0.020127	0.618327	561	5	-4.7556	0.84214	0.84207	1.0	13158	0	-4.7556
WWOX	6	0.0048272	0.02016	0.618327	562	4	-5.0741	0.79213	0.79199	1.0	12107	0	-5.0741
NRN1L	6	0.0048409	0.020222	0.618329	563	6	-6.2294	0.99516	0.99504	1.0	17020	0	-6.2294
PLEKHO1	6	0.0048439	0.020232	0.618329	564	4	-5.5911	0.025642	0.027503	1.0	467	1	-5.5911
C16orf74	6	0.0048606	0.0203	0.618366	565	5	-6.1002	0.94554	0.94563	1.0	15637	0	-6.1002
CLTA	6	0.0048626	0.020305	0.618366	566	6	-5.1501	0.99514	0.99501	1.0	17019	0	-5.1501
GHRHR	6	0.0048867	0.020416	0.620663	567	5	-6.4097	0.94039	0.94041	1.0	15502	0	-6.4097
PUS7L	3	0.0049036	0.020478	0.621435	568	2	-6.3649	0.87197	0.87198	1.0	13833	0	-6.3649
APEH	6	0.0049511	0.020672	0.626242	569	6	-5.4282	0.99455	0.99443	1.0	17008	0	-5.4282
MYLIP	6	0.0049903	0.02082	0.62951	570	4	-4.3623	0.16821	0.16807	1.0	2763	0	-4.3623
FGF9	6	0.0049999	0.020853	0.62951	571	6	-7.1962	0.98783	0.98782	1.0	16794	0	-7.1962
ECE2	6	0.005011	0.020898	0.62976	572	5	-6.7028	0.7536	0.75324	1.0	11336	0	-6.7028
ALX1	6	0.0050539	0.021067	0.630645	573	6	-4.674	0.99334	0.99324	1.0	16976	0	-4.674
RP2	6	0.0050573	0.021082	0.630645	574	6	-6.0407	0.98598	0.98593	1.0	16737	0	-6.0407
SIGLECL1	6	0.0050625	0.021103	0.630645	575	5	-5.1302	0.60418	0.60406	1.0	8544	0	-5.1302
SERPINB7	6	0.0050812	0.021176	0.630645	576	4	-4.9442	0.6761	0.67561	1.0	9824	0	-4.9442
GIP	4	0.0050932	0.021224	0.630645	577	1	-4.2416	0.6946	0.69407	1.0	10174	0	-4.2416
MYO1H	6	0.0050965	0.021236	0.630645	578	5	-6.6136	0.65008	0.64979	1.0	9366	0	-6.6136
HRH2	6	0.0051027	0.021268	0.630645	579	5	-5.1058	0.87298	0.873	1.0	13860	0	-5.1058
MBNL2	6	0.0051142	0.021318	0.630645	580	4	-4.0489	0.54825	0.54803	1.0	7560	0	-4.0489
DHCR24	6	0.0051315	0.021384	0.630645	581	5	-5.3775	0.067934	0.0682	1.0	1150	1	-5.3775
ZBTB21	6	0.0051466	0.021454	0.630645	582	2	-4.1817	0.84824	0.84826	1.0	13274	0	-4.1817
C22orf15	6	0.005149	0.021461	0.630645	583	6	-4.9142	0.99331	0.99323	1.0	16973	0	-4.9142
OVCH2	6	0.0051577	0.021492	0.630645	584	4	-5.294	0.80189	0.80175	1.0	12317	0	-5.294
VAC14	6	0.0051659	0.021522	0.630645	585	6	-6.4179	0.99483	0.99472	1.0	17018	0	-6.4179
FLG2	6	0.0051797	0.021581	0.630645	586	6	-5.9977	0.98811	0.98811	1.0	16804	0	-5.9977
HS6ST3	6	0.0051977	0.021636	0.630645	587	5	-6.9943	0.10612	0.10606	1.0	1793	0	-6.9943
PKD1L2	6	0.0052068	0.021675	0.630645	588	3	-5.4029	0.3286	0.32861	1.0	4564	0	-5.4029
NT5DC4	6	0.0052134	0.021693	0.630645	589	5	-5.4896	0.64827	0.64791	1.0	9330	0	-5.4896
TVP23A	6	0.0052175	0.021714	0.630645	590	6	-4.8231	0.99478	0.99467	1.0	17017	0	-4.8231
ABCA13	6	0.0052185	0.021717	0.630645	591	5	-6.2795	0.82902	0.82903	1.0	12894	0	-6.2795
TMEM135	6	0.0052359	0.021776	0.630645	592	5	-3.6537	0.91287	0.91285	1.0	14826	0	-3.6537
AKR1B1	5	0.0052458	0.021824	0.630645	593	3	-5.649	0.76765	0.76741	1.0	11621	0	-5.649
TBC1D9	6	0.0052769	0.021929	0.630645	594	5	-5.3877	0.96502	0.965	1.0	16133	0	-5.3877
ABCA9	6	0.0052775	0.021932	0.630645	595	4	-5.9755	0.47063	0.47028	1.0	6301	0	-5.9755
NCF1	1	0.0052836	0.021952	0.630645	596	1	-5.4498	0.99472	0.9946	1.0	17014	0	-5.4498
SCARB2	6	0.0052885	0.02197	0.630645	597	4	-5.8499	0.74909	0.74867	1.0	11251	0	-5.8499
ADPRM	6	0.0052915	0.021981	0.630645	598	5	-4.9759	0.73412	0.73368	1.0	10942	0	-4.9759
GPX3	6	0.005294	0.021992	0.630645	599	4	-5.4222	0.9645	0.96448	1.0	16121	0	-5.4222
SGSH	6	0.0052954	0.021999	0.630645	600	6	-5.5609	0.9947	0.99459	1.0	17013	0	-5.5609
RABGAP1	6	0.0053002	0.022015	0.630645	601	5	-5.5584	0.9315	0.93157	1.0	15290	0	-5.5584
ADAMTS17	6	0.0053037	0.022025	0.630645	602	3	-5.8104	0.94455	0.9446	1.0	15604	0	-5.8104
APLP2	6	0.0053271	0.022117	0.632084	603	6	-5.6635	0.99467	0.99456	1.0	17012	0	-5.6635
SSTR1	6	0.0053428	0.022185	0.632084	604	4	-3.659	0.248	0.24801	1.0	3566	0	-3.659
SRSF5	6	0.0053429	0.022185	0.632084	605	3	-4.7489	0.58423	0.58412	1.0	8186	0	-4.7489
COL4A6	6	0.0053518	0.02223	0.632299	606	5	-4.429	0.77943	0.77918	1.0	11854	0	-4.429
CBX2	6	0.0053649	0.022285	0.632304	607	3	-3.2429	0.54943	0.5492	1.0	7592	0	-3.2429
PLEKHA2	6	0.005369	0.022303	0.632304	608	6	-6.0884	0.9857	0.98564	1.0	16729	0	-6.0884
PRSS54	6	0.0053826	0.022358	0.632487	609	5	-5.6558	0.92822	0.92832	1.0	15214	0	-5.6558
THAP3	5	0.0053878	0.022383	0.632487	610	4	-4.7542	0.85235	0.85236	1.0	13371	0	-4.7542
COBL	6	0.0054083	0.022463	0.63372	611	4	-6.5575	0.79954	0.79938	1.0	12259	0	-6.5575
FOXJ3	6	0.0054455	0.022611	0.634811	612	6	-5.8961	0.99455	0.99443	1.0	17009	0	-5.8961
DNAH6	6	0.0054477	0.022616	0.634811	613	3	-4.454	0.85168	0.85172	1.0	13356	0	-4.454
SLC22A24	6	0.005448	0.022617	0.634811	614	6	-6.3954	0.99455	0.99443	1.0	17007	0	-6.3954
OR6V1	6	0.0054685	0.022687	0.634811	615	6	-6.4981	0.99453	0.9944	1.0	17006	0	-6.4981
DDIT4L	6	0.0054712	0.022698	0.634811	616	3	-5.8592	0.87865	0.87867	1.0	13998	0	-5.8592
ZCCHC14	6	0.0054782	0.022723	0.634811	617	4	-6.7359	0.14137	0.1412	1.0	2381	0	-6.7359
DSG1	6	0.0054934	0.0228	0.635914	618	5	-4.6755	0.31725	0.31722	1.0	4435	0	-4.6755
SUV420H2	6	0.0055391	0.022976	0.638284	619	4	-4.9865	0.95322	0.95325	1.0	15836	0	-4.9865
RMDN2	6	0.0055403	0.022982	0.638284	620	5	-5.4741	0.91779	0.91785	1.0	14952	0	-5.4741
SLC16A12	6	0.0055538	0.023031	0.638284	621	6	-7.0601	0.99445	0.99431	1.0	17005	0	-7.0601
C1orf189	4	0.0055595	0.023058	0.638284	622	3	-4.4836	0.45693	0.45644	1.0	6111	0	-4.4836
MDH1B	6	0.0055851	0.02316	0.638284	623	3	-4.2572	0.57207	0.57196	1.0	7974	0	-4.2572
WDR93	6	0.0055886	0.023173	0.638284	624	5	-6.325	0.59108	0.59101	1.0	8299	0	-6.325
CARD6	6	0.0056079	0.02325	0.638284	625	5	-4.702	0.9808	0.98076	1.0	16580	0	-4.702
ASAP3	6	0.0056152	0.023275	0.638284	626	3	-5.3953	0.79845	0.79831	1.0	12235	0	-5.3953
P2RX1	6	0.0056165	0.02328	0.638284	627	5	-5.4393	0.81514	0.81499	1.0	12584	0	-5.4393
KIR2DL4	3	0.005632	0.023335	0.638284	628	3	-7.5787	0.99437	0.99424	1.0	17004	0	-7.5787
FAM195A	4	0.0056326	0.023338	0.638284	629	4	-6.1284	0.99437	0.99424	1.0	17003	0	-6.1284
RAB39B	6	0.0056351	0.023347	0.638284	630	5	-4.4799	0.97082	0.97078	1.0	16291	0	-4.4799
NT5C2	6	0.0056397	0.023366	0.638284	631	5	-6.1308	0.96946	0.96945	1.0	16257	0	-6.1308
CLNK	6	0.0056699	0.023469	0.640079	632	3	-4.7561	0.65178	0.65146	1.0	9397	0	-4.7561
CCDC81	6	0.0056808	0.023513	0.640287	633	5	-7.0538	0.96364	0.96364	1.0	16097	0	-7.0538
KHDRBS2	6	0.0056938	0.023564	0.640652	634	5	-6.2517	0.95682	0.95678	1.0	15919	0	-6.2517
CD300LG	6	0.005718	0.023658	0.640798	635	6	-6.1831	0.99428	0.99415	1.0	17001	0	-6.1831
GRN	6	0.0057225	0.023678	0.640798	636	5	-6.9722	0.96263	0.96262	1.0	16069	0	-6.9722
KCTD16	6	0.0057353	0.023729	0.640798	637	4	-4.552	0.61909	0.61891	1.0	8797	0	-4.552
TAPBPL	6	0.0057509	0.023783	0.640798	638	6	-6.9762	0.99425	0.99413	1.0	16999	0	-6.9762
KRTAP13-1	3	0.0057544	0.023798	0.640798	639	3	-6.9258	0.96786	0.96787	1.0	16212	0	-6.9258
FAM71C	3	0.0057666	0.023848	0.640798	640	2	-8.0901	0.81879	0.81869	1.0	12659	0	-8.0901
GYG2	6	0.0057825	0.023909	0.640798	641	4	-5.198	0.46551	0.46506	1.0	6221	0	-5.198
DCLK2	6	0.0057839	0.023914	0.640798	642	5	-4.6351	0.82895	0.82895	1.0	12893	0	-4.6351
FRZB	6	0.0057912	0.023941	0.640798	643	5	-5.9079	0.53643	0.53621	1.0	7382	0	-5.9079
ANKRD35	6	0.0058006	0.023975	0.640798	644	5	-6.3566	0.86084	0.86083	1.0	13567	0	-6.3566
TMC2	6	0.0058065	0.024006	0.640798	645	6	-6.1101	0.99419	0.99408	1.0	16998	0	-6.1101
DSPP	5	0.0058089	0.024016	0.640798	646	5	-6.6175	0.97827	0.97821	1.0	16501	0	-6.6175
SNX10	6	0.0058332	0.024107	0.64115	647	5	-6.5309	0.52563	0.52541	1.0	7197	0	-6.5309
RAB5B	5	0.0058498	0.024174	0.64115	648	3	-5.1861	0.91663	0.9167	1.0	14921	0	-5.1861
CNKSR2	6	0.0058504	0.024177	0.64115	649	5	-5.6965	0.91192	0.9119	1.0	14800	0	-5.6965
AKR1D1	6	0.0058507	0.024177	0.64115	650	6	-6.2458	0.99415	0.99404	1.0	16997	0	-6.2458
SYNE2	6	0.0058689	0.024227	0.641267	651	6	-5.4146	0.99413	0.99402	1.0	16995	0	-5.4146
TMX4	6	0.0058807	0.024275	0.641267	652	4	-6.1485	0.61168	0.61154	1.0	8665	0	-6.1485
SMIM12	3	0.0058853	0.024294	0.641267	653	2	-5.6559	0.42704	0.42655	1.0	5695	0	-5.6559
AFAP1L1	6	0.0058971	0.024346	0.641664	654	6	-6.7033	0.9941	0.994	1.0	16994	0	-6.7033
KEL	6	0.0059224	0.024439	0.643116	655	5	-3.2983	0.54801	0.5478	1.0	7555	0	-3.2983
C11orf96	6	0.0059648	0.024616	0.643116	656	6	-6.771	0.99404	0.99393	1.0	16993	0	-6.771
LEF1	6	0.0059669	0.024621	0.643116	657	4	-5.1544	0.4678	0.46745	1.0	6260	0	-5.1544
HTR2B	5	0.00599	0.024709	0.643116	658	3	-3.2707	0.034208	0.035658	1.0	601	1	-3.2707
RNF150	6	0.005994	0.024721	0.643116	659	4	-6.143	0.83187	0.83187	1.0	12956	0	-6.143
ANKRD34C	6	0.0059968	0.02473	0.643116	660	5	-6.0175	0.77637	0.77611	1.0	11795	0	-6.0175
EEA1	6	0.0059993	0.024738	0.643116	661	5	-6.5741	0.79962	0.79945	1.0	12263	0	-6.5741
GPR137B	6	0.006007	0.024763	0.643116	662	5	-5.6231	0.98417	0.98412	1.0	16690	0	-5.6231
ANXA5	5	0.0060355	0.024867	0.643116	663	3	-3.2744	0.45568	0.4552	1.0	6087	0	-3.2744
ARMC4	6	0.0060428	0.024894	0.643116	664	5	-4.5867	0.96285	0.96284	1.0	16072	0	-4.5867
CUZD1	6	0.0060461	0.024905	0.643116	665	4	-4.677	0.74436	0.7439	1.0	11160	0	-4.677
TIGIT	6	0.0060622	0.024966	0.643116	666	4	-5.6607	0.82837	0.82836	1.0	12880	0	-5.6607
NAT2	1	0.0060721	0.024997	0.643116	667	1	-8.3365	0.99393	0.99382	1.0	16991	0	-8.3365
NLRP2	6	0.0060725	0.024998	0.643116	668	5	-4.0659	0.248	0.24801	1.0	3741	0	-4.0659
C2orf47	5	0.0060838	0.025041	0.643116	669	5	-7.2461	0.99392	0.99381	1.0	16990	0	-7.2461
CALD1	6	0.0060884	0.025063	0.643116	670	4	-5.7868	0.88527	0.88525	1.0	14152	0	-5.7868
MGAT5	6	0.0060914	0.025073	0.643116	671	5	-5.6588	0.10934	0.10932	1.0	1843	0	-5.6588
PDE6A	6	0.0060943	0.025083	0.643116	672	4	-5.3622	0.97426	0.97416	1.0	16388	0	-5.3622
RBBP9	6	0.0061021	0.02511	0.643116	673	5	-5.8325	0.56572	0.56556	1.0	7854	0	-5.8325
SLC10A3	6	0.0061194	0.02517	0.643704	674	2	-4.9471	0.77294	0.77262	1.0	11727	0	-4.9471
BAZ1A	6	0.006148	0.025283	0.64564	675	4	-7.2723	0.89556	0.89555	1.0	14434	0	-7.2723
S100A9	4	0.0061676	0.025353	0.646472	676	4	-6.8565	0.99383	0.99372	1.0	16988	0	-6.8565
OR5I1	3	0.0061891	0.025433	0.646615	677	3	-6.9174	0.99381	0.9937	1.0	16987	0	-6.9174
LRRC17	5	0.006199	0.025473	0.646615	678	2	-3.3479	0.85476	0.85482	1.0	13423	0	-3.3479
GUCY1A3	6	0.0062015	0.025481	0.646615	679	6	-5.9944	0.9938	0.99369	1.0	16986	0	-5.9944
SETX	6	0.0062075	0.025509	0.646615	680	4	-4.2395	0.60944	0.60932	1.0	8633	0	-4.2395
FAM120C	6	0.006233	0.025616	0.647104	681	3	-5.2113	0.96334	0.96334	1.0	16087	0	-5.2113
KCNK2	6	0.006246	0.025665	0.647104	682	4	-6.6493	0.65571	0.65546	1.0	9462	0	-6.6493
C1orf192	5	0.0062482	0.025672	0.647104	683	4	-5.9504	0.94321	0.94323	1.0	15569	0	-5.9504
LIPK	6	0.0062498	0.025678	0.647104	684	5	-7.161	0.96218	0.96216	1.0	16059	0	-7.161
PTCD2	6	0.0062708	0.025759	0.647131	685	5	-4.5338	0.63991	0.6395	1.0	9186	0	-4.5338
DCAF8L2	4	0.0062742	0.025773	0.647131	686	3	-3.3015	0.33196	0.33188	1.0	4600	0	-3.3015
PRDM14	6	0.0062795	0.025792	0.647131	687	4	-5.6228	0.79083	0.79068	1.0	12081	0	-5.6228
TMSB4Y	2	0.0063108	0.025921	0.649429	688	2	-6.8532	0.99369	0.99358	1.0	16985	0	-6.8532
NPHP4	6	0.0063236	0.025974	0.649808	689	4	-5.1678	0.95201	0.95202	1.0	15814	0	-5.1678
SIRPD	4	0.0063679	0.026143	0.650496	690	4	-6.8192	0.95675	0.95672	1.0	15915	0	-6.8192
KCNK6	6	0.0063682	0.026145	0.650496	691	5	-6.8385	0.76932	0.76905	1.0	11654	0	-6.8385
POU2F3	6	0.0063824	0.026186	0.650496	692	4	-5.7814	0.60193	0.60176	1.0	8496	0	-5.7814
PLCB1	6	0.0063907	0.026218	0.650496	693	3	-2.8122	0.45426	0.45381	1.0	6058	0	-2.8122
MAP4K5	6	0.0063994	0.026256	0.650496	694	4	-5.8252	0.57123	0.57109	1.0	7955	0	-5.8252
RNF145	5	0.0064169	0.026324	0.650496	695	3	-3.0365	0.93109	0.93119	1.0	15279	0	-3.0365
BIVM	6	0.0064198	0.026335	0.650496	696	5	-6.5764	0.8694	0.86936	1.0	13769	0	-6.5764
RIC8A	6	0.0064319	0.026379	0.650496	697	5	-6.184	0.87886	0.87887	1.0	14005	0	-6.184
C15orf60	6	0.0064322	0.026379	0.650496	698	6	-6.2943	0.99357	0.99347	1.0	16984	0	-6.2943
YY2	6	0.006442	0.026419	0.650496	699	4	-5.9828	0.65849	0.6582	1.0	9503	0	-5.9828
RBM33	6	0.0064454	0.026433	0.650496	700	4	-2.5058	0.15219	0.1521	1.0	2529	0	-2.5058
MMAB	6	0.0064543	0.026456	0.650496	701	2	-5.9697	0.94533	0.94542	1.0	15628	0	-5.9697
C18orf54	6	0.0064646	0.026492	0.650496	702	5	-4.5989	0.97008	0.97005	1.0	16272	0	-4.5989
RORC	6	0.006478	0.026547	0.650923	703	4	-4.6101	0.75742	0.75701	1.0	11404	0	-4.6101
BSX	6	0.0064883	0.02659	0.651032	704	4	-4.282	0.59709	0.59689	1.0	8410	0	-4.282
SH3BP2	6	0.0065064	0.026662	0.651871	705	5	-6.1455	0.46842	0.46806	1.0	6272	0	-6.1455
SIPA1	6	0.0065248	0.026745	0.65245	706	6	-6.4319	0.99348	0.99338	1.0	16983	0	-6.4319
AMOTL1	6	0.0065296	0.026761	0.65245	707	4	-6.2732	0.87036	0.87032	1.0	13790	0	-6.2732
NR1D2	5	0.0065457	0.026823	0.653039	708	4	-6.3034	0.78645	0.78626	1.0	11994	0	-6.3034
SLC26A7	6	0.0065676	0.026917	0.653222	709	6	-5.6451	0.99343	0.99334	1.0	16981	0	-5.6451
CDYL2	6	0.006585	0.026981	0.653222	710	4	-3.5162	0.7806	0.78036	1.0	11872	0	-3.5162
SOWAHC	6	0.0065854	0.026982	0.653222	711	3	-4.0606	0.78848	0.78839	1.0	12038	0	-4.0606
F13B	6	0.0065856	0.026982	0.653222	712	6	-6.4799	0.99341	0.99332	1.0	16980	0	-6.4799
OR5A2	3	0.0066022	0.027045	0.653833	713	3	-7.5667	0.9934	0.9933	1.0	16979	0	-7.5667
DMXL2	6	0.0066387	0.027189	0.654278	714	6	-5.4733	0.99336	0.99327	1.0	16978	0	-5.4733
C10orf105	2	0.0066492	0.02723	0.654278	715	2	-6.8374	0.99335	0.99326	1.0	16977	0	-6.8374
MYO1B	6	0.0066504	0.027233	0.654278	716	4	-5.0843	0.71141	0.71093	1.0	10513	0	-5.0843
GRK5	6	0.006671	0.027306	0.654278	717	6	-3.2281	0.99333	0.99324	1.0	16975	0	-3.2281
BMP3	6	0.0066831	0.027348	0.654278	718	5	-5.2687	0.96551	0.96549	1.0	16144	0	-5.2687
GPM6B	6	0.0066861	0.027354	0.654278	719	5	-6.5321	0.97212	0.97206	1.0	16327	0	-6.5321
IFLTD1	6	0.0067001	0.027408	0.654278	720	5	-5.6797	0.88346	0.88347	1.0	14112	0	-5.6797
CXorf22	6	0.0067195	0.027483	0.654278	721	4	-6.3303	0.93017	0.93023	1.0	15263	0	-6.3303
TRIP10	6	0.0067724	0.027684	0.654278	722	5	-5.6203	0.7666	0.7663	1.0	11595	0	-5.6203
NEU2	6	0.0067736	0.027687	0.654278	723	6	-4.6837	0.99262	0.99252	1.0	16955	0	-4.6837
ADAMTS7	6	0.006781	0.027714	0.654278	724	3	-6.2092	0.18142	0.18125	1.0	3018	0	-6.2092
IL17RD	6	0.0067819	0.027716	0.654278	725	6	-6.6764	0.99322	0.99313	1.0	16972	0	-6.6764
SESN3	6	0.006793	0.027751	0.654278	726	6	-6.538	0.98886	0.98887	1.0	16831	0	-6.538
KDM2B	6	0.0067972	0.027772	0.654278	727	6	-5.7472	0.9932	0.99311	1.0	16971	0	-5.7472
ST18	6	0.0068013	0.027786	0.654278	728	3	-3.8969	0.56921	0.56909	1.0	7912	0	-3.8969
GLRA4	6	0.0068185	0.027846	0.654278	729	4	-4.6576	0.80059	0.80043	1.0	12290	0	-4.6576
NEK7	3	0.006827	0.027887	0.654278	730	2	-4.5236	0.35132	0.35128	1.0	4828	0	-4.5236
NECAP1	6	0.0068277	0.027888	0.654278	731	4	-6.1727	0.59694	0.59675	1.0	8406	0	-6.1727
USP50	4	0.0068289	0.027892	0.654278	732	4	-6.8249	0.99317	0.99308	1.0	16970	0	-6.8249
GIMAP1	5	0.0068293	0.027893	0.654278	733	5	-3.5743	0.97756	0.97748	1.0	16477	0	-3.5743
NR2C2	6	0.0068399	0.027942	0.654278	734	6	-7.5286	0.98572	0.98566	1.0	16732	0	-7.5286
NCK1	5	0.0068437	0.027962	0.654278	735	2	-4.566	0.0059265	0.0091672	0.969416	163	1	-4.566
ADRA2A	6	0.0068456	0.027971	0.654278	736	6	-6.7463	0.99315	0.99306	1.0	16969	0	-6.7463
TBC1D23	6	0.0068464	0.027975	0.654278	737	2	-2.2621	0.50847	0.50833	1.0	6907	0	-2.2621
CEP290	6	0.0068756	0.028084	0.655035	738	6	-5.1066	0.99025	0.9902	1.0	16876	0	-5.1066
KIF19	6	0.0068774	0.028093	0.655035	739	5	-5.8292	0.96172	0.96166	1.0	16048	0	-5.8292
CES3	6	0.0068939	0.028152	0.655035	740	5	-6.6131	0.55485	0.55474	1.0	7688	0	-6.6131
NSUN3	6	0.0068953	0.028159	0.655035	741	6	-5.8274	0.9931	0.99301	1.0	16968	0	-5.8274
LYL1	6	0.0069117	0.028223	0.655634	742	2	-3.6227	0.33224	0.33218	1.0	4606	0	-3.6227
C16orf58	6	0.006938	0.02832	0.65699	743	6	-4.9907	0.99306	0.99297	1.0	16967	0	-4.9907
HBE1	4	0.0069657	0.028425	0.657693	744	3	-4.9114	0.80097	0.80082	1.0	12297	0	-4.9114
SRPX	6	0.0069798	0.028484	0.657693	745	6	-5.1093	0.99302	0.99293	1.0	16966	0	-5.1093
CDK17	5	0.0069799	0.028485	0.657693	746	4	-5.7643	0.47398	0.4737	1.0	6350	0	-5.7643
AQP9	6	0.006985	0.028502	0.657693	747	5	-5.0156	0.97866	0.97862	1.0	16517	0	-5.0156
TFCP2L1	6	0.0070154	0.028622	0.658541	748	5	-6.205	0.89729	0.89732	1.0	14466	0	-6.205
SLC3A1	6	0.007023	0.028652	0.658541	749	5	-3.5067	0.11137	0.11137	1.0	1883	0	-3.5067
ZNF235	3	0.0070296	0.028677	0.658541	750	3	-6.5647	0.99297	0.99288	1.0	16965	0	-6.5647
LRCH3	6	0.007034	0.028697	0.658541	751	6	-6.2416	0.9925	0.9924	1.0	16950	0	-6.2416
TRIM27	6	0.0070423	0.02873	0.658541	752	4	-5.295	0.70394	0.70348	1.0	10351	0	-5.295
ADK	6	0.0070553	0.028789	0.659008	753	5	-6.4284	0.90957	0.90954	1.0	14747	0	-6.4284
AP1G2	6	0.0070843	0.028905	0.660786	754	6	-6.1697	0.99292	0.99284	1.0	16964	0	-6.1697
GPR173	5	0.0071013	0.028973	0.661471	755	5	-6.7771	0.9929	0.99282	1.0	16963	0	-6.7771
SLC1A1	6	0.0071354	0.02911	0.662472	756	5	-5.0825	0.82928	0.82927	1.0	12898	0	-5.0825
SKIL	6	0.0071365	0.029116	0.662472	757	6	-6.4608	0.99286	0.99278	1.0	16962	0	-6.4608
PIK3AP1	6	0.0071398	0.029132	0.662472	758	6	-6.5661	0.99286	0.99278	1.0	16961	0	-6.5661
THADA	6	0.0071794	0.029284	0.664179	759	6	-5.8677	0.99282	0.99274	1.0	16960	0	-5.8677
CCR9	5	0.0071831	0.029293	0.664179	760	4	-4.8127	0.57587	0.5757	1.0	8051	0	-4.8127
TYK2	6	0.0071898	0.029323	0.664179	761	3	-4.3282	0.53074	0.5305	1.0	7278	0	-4.3282
SLC40A1	6	0.0072031	0.029366	0.664282	762	6	-4.9698	0.9928	0.99271	1.0	16959	0	-4.9698
IFT43	6	0.0072371	0.02949	0.665307	763	4	-6.3216	0.61714	0.61693	1.0	8759	0	-6.3216
FN3KRP	6	0.0072734	0.029626	0.665307	764	5	-6.3656	0.84831	0.84832	1.0	13276	0	-6.3656
IRG1	6	0.0072777	0.029639	0.665307	765	6	-5.603	0.99272	0.99264	1.0	16958	0	-5.603
CHRNA3	6	0.0072973	0.029719	0.665307	766	5	-4.5967	0.7473	0.7469	1.0	11210	0	-4.5967
FAM151B	6	0.0073036	0.029745	0.665307	767	3	-2.9889	0.037349	0.038694	1.0	652	1	-2.9889
ZNF804B	6	0.007311	0.029776	0.665307	768	4	-6.3466	0.94559	0.94568	1.0	15638	0	-6.3466
UMOD	6	0.0073198	0.029814	0.665307	769	5	-5.7725	0.73933	0.73883	1.0	11047	0	-5.7725
OR4F15	3	0.0073204	0.029816	0.665307	770	2	-2.8707	0.058401	0.058971	1.0	997	0	-2.8707
SGPP2	6	0.0073267	0.029838	0.665307	771	6	-7.0184	0.99267	0.99259	1.0	16957	0	-7.0184
UACA	6	0.0073276	0.029842	0.665307	772	4	-4.6433	0.49661	0.49654	1.0	6729	0	-4.6433
TRIP4	6	0.0073594	0.029951	0.665307	773	4	-5.9274	0.90063	0.90062	1.0	14542	0	-5.9274
FAM219B	6	0.0073613	0.029958	0.665307	774	5	-5.8494	0.67823	0.67775	1.0	9860	0	-5.8494
LIPM	6	0.0073628	0.029965	0.665307	775	6	-5.7756	0.99264	0.99254	1.0	16956	0	-5.7756
RNF44	6	0.0073689	0.029987	0.665307	776	4	-5.2756	0.89073	0.89072	1.0	14307	0	-5.2756
TDRD1	6	0.0074013	0.0301	0.665307	777	6	-4.2802	0.9926	0.9925	1.0	16954	0	-4.2802
C2orf44	4	0.0074184	0.030159	0.665307	778	4	-6.3842	0.99258	0.99248	1.0	16953	0	-6.3842
REV3L	6	0.0074188	0.030162	0.665307	779	5	-4.9064	0.6678	0.66742	1.0	9684	0	-4.9064
SPECC1L	6	0.0074244	0.030189	0.665307	780	5	-5.3973	0.92883	0.92891	1.0	15232	0	-5.3973
ALAS2	6	0.0074256	0.03019	0.665307	781	6	-5.0856	0.99257	0.99248	1.0	16952	0	-5.0856
LIMD1	6	0.0074273	0.030194	0.665307	782	5	-4.4047	0.248	0.24801	1.0	3812	0	-4.4047
GNPTAB	6	0.0074372	0.030222	0.665307	783	5	-5.8776	0.90684	0.9068	1.0	14685	0	-5.8776
P2RY2	5	0.0074693	0.030345	0.667161	784	3	-6.9094	0.49206	0.49191	1.0	6649	0	-6.9094
TRMT61B	6	0.0075012	0.030448	0.667983	785	6	-5.4336	0.99148	0.99139	1.0	16912	0	-5.4336
TRPV2	6	0.0075043	0.03046	0.667983	786	6	-5.2197	0.9925	0.9924	1.0	16949	0	-5.2197
GOLGA1	6	0.0075483	0.030636	0.669093	787	6	-6.0147	0.99184	0.99174	1.0	16923	0	-6.0147
VSIG1	6	0.0075565	0.030677	0.669093	788	6	-6.2534	0.98472	0.98467	1.0	16706	0	-6.2534
OTUD4	4	0.0075618	0.030694	0.669093	789	3	-5.4687	0.77195	0.77165	1.0	11707	0	-5.4687
ELL2	6	0.0075625	0.030696	0.669093	790	6	-5.7026	0.99244	0.99234	1.0	16948	0	-5.7026
TMEM150A	6	0.0075647	0.030704	0.669093	791	4	-3.4642	0.63867	0.63833	1.0	9159	0	-3.4642
KIAA1217	6	0.0076	0.030838	0.669977	792	4	-5.6768	0.93279	0.93282	1.0	15314	0	-5.6768
EMILIN2	6	0.0076003	0.030839	0.669977	793	5	-6.4615	0.73114	0.73071	1.0	10890	0	-6.4615
SLC10A7	6	0.007607	0.030864	0.669977	794	5	-6.098	0.972	0.97195	1.0	16319	0	-6.098
DLC1	6	0.0076275	0.030937	0.669977	795	5	-4.5987	0.617	0.61679	1.0	8757	0	-4.5987
BEX4	4	0.0076502	0.031015	0.669977	796	4	-5.779	0.99235	0.99225	1.0	16945	0	-5.779
NR2C1	6	0.0076526	0.031029	0.669977	797	6	-6.4396	0.99235	0.99224	1.0	16944	0	-6.4396
DFNB31	6	0.0076582	0.031047	0.669977	798	5	-6.5702	0.67984	0.67937	1.0	9893	0	-6.5702
PGK2	3	0.0076852	0.031147	0.669977	799	3	-5.5463	0.92579	0.92585	1.0	15151	0	-5.5463
KCNIP4	6	0.0077236	0.031277	0.669977	800	6	-5.5983	0.98942	0.98941	1.0	16853	0	-5.5983
ITIH5	6	0.0077358	0.031329	0.669977	801	5	-4.1125	0.39755	0.39738	1.0	5345	0	-4.1125
ASCL1	4	0.0077584	0.03141	0.669977	802	4	-5.9719	0.99224	0.99216	1.0	16943	0	-5.9719
GBAS	6	0.0077606	0.031415	0.669977	803	1	-4.9131	0.074791	0.074901	1.0	1267	1	-4.9131
TEAD2	6	0.0077632	0.031425	0.669977	804	6	-5.0014	0.99224	0.99215	1.0	16942	0	-5.0014
ETFDH	6	0.0077769	0.031471	0.669977	805	6	-4.0583	0.99222	0.99214	1.0	16941	0	-4.0583
ANO2	6	0.0077816	0.031486	0.669977	806	5	-6.9208	0.97822	0.97815	1.0	16499	0	-6.9208
CD52	3	0.007798	0.031548	0.669977	807	3	-5.3164	0.90447	0.90444	1.0	14634	0	-5.3164
ZDHHC15	6	0.0077988	0.03155	0.669977	808	6	-6.2465	0.9922	0.99212	1.0	16940	0	-6.2465
COCH	5	0.0078087	0.031588	0.669977	809	4	-5.5252	0.79232	0.79217	1.0	12112	0	-5.5252
GPR50	6	0.007816	0.031613	0.669977	810	6	-5.749	0.99218	0.9921	1.0	16939	0	-5.749
ECEL1	6	0.0078259	0.031653	0.669977	811	4	-5.9643	0.87213	0.87214	1.0	13837	0	-5.9643
TACR2	6	0.0078276	0.031665	0.669977	812	6	-4.7403	0.99217	0.99208	1.0	16938	0	-4.7403
CSNK2B	6	0.0078308	0.031677	0.669977	813	2	-0.93243	0.248	0.24801	1.0	3883	0	-0.93243
FOXR2	5	0.0078464	0.031728	0.669977	814	5	-5.8301	0.97141	0.97137	1.0	16302	0	-5.8301
AR	6	0.0078507	0.031737	0.669977	815	6	-6.7272	0.99215	0.99206	1.0	16937	0	-6.7272
TAF7L	3	0.0078518	0.031743	0.669977	816	3	-7.1146	0.99215	0.99206	1.0	16936	0	-7.1146
ANO4	6	0.007857	0.031757	0.669977	817	5	-6.4289	0.57323	0.57307	1.0	7997	0	-6.4289
FGF4	6	0.0078693	0.031798	0.669977	818	5	-5.7611	0.96188	0.96184	1.0	16054	0	-5.7611
PGM2	6	0.0078943	0.031893	0.669977	819	4	-5.3555	0.92904	0.92912	1.0	15239	0	-5.3555
BCL2L12	6	0.0079254	0.032009	0.669977	820	6	-7.2098	0.98938	0.98935	1.0	16851	0	-7.2098
SPOCK3	6	0.0079438	0.032077	0.669977	821	5	-4.5886	0.72938	0.72894	1.0	10852	0	-4.5886
BMP15	6	0.0079566	0.032135	0.669977	822	6	-4.7094	0.99204	0.99193	1.0	16934	0	-4.7094
GNE	6	0.0079589	0.032141	0.669977	823	6	-5.8294	0.99204	0.99193	1.0	16933	0	-5.8294
CD164L2	6	0.0079696	0.032181	0.669977	824	4	-5.56	0.928	0.92809	1.0	15207	0	-5.56
SLC45A1	6	0.0079955	0.032269	0.669977	825	4	-5.0159	0.87038	0.87034	1.0	13792	0	-5.0159
KIAA1009	6	0.0080136	0.032328	0.669977	826	6	-6.1499	0.99141	0.99131	1.0	16908	0	-6.1499
CD5L	6	0.0080149	0.032333	0.669977	827	3	-4.3559	0.19055	0.19027	1.0	3137	0	-4.3559
MBOAT1	6	0.0080164	0.032337	0.669977	828	6	-6.056	0.99198	0.99188	1.0	16930	0	-6.056
SFXN4	6	0.0080211	0.032352	0.669977	829	6	-6.4618	0.99198	0.99187	1.0	16929	0	-6.4618
ARL8A	6	0.0080217	0.032355	0.669977	830	4	-5.3807	0.93444	0.93453	1.0	15353	0	-5.3807
SLC2A2	6	0.0080333	0.0324	0.669977	831	6	-3.8716	0.9915	0.99142	1.0	16913	0	-3.8716
FOXD3	6	0.008053	0.032484	0.669977	832	6	-6.7662	0.99195	0.99184	1.0	16928	0	-6.7662
CST9	4	0.0080546	0.032491	0.669977	833	4	-6.4092	0.99195	0.99184	1.0	16927	0	-6.4092
N4BP2	6	0.0080576	0.032503	0.669977	834	4	-4.6226	0.00055835	0.0011456	0.718163	27	1	-4.6226
PRSS48	6	0.00808	0.03259	0.669977	835	3	-4.5945	0.51206	0.51187	1.0	6960	0	-4.5945
NR4A1	6	0.0080869	0.032613	0.669977	836	2	-2.7632	0.86185	0.86183	1.0	13595	0	-2.7632
PHACTR2	6	0.0081034	0.032675	0.669977	837	4	-4.1818	0.89039	0.89037	1.0	14299	0	-4.1818
CLEC3A	5	0.0081043	0.032677	0.669977	838	3	-6.1795	0.92709	0.92717	1.0	15180	0	-6.1795
ERO1LB	6	0.0081195	0.032727	0.669977	839	5	-6.4528	0.72017	0.71973	1.0	10682	0	-6.4528
AGO1	6	0.0081265	0.032746	0.669977	840	6	-6.0017	0.99187	0.99177	1.0	16926	0	-6.0017
GLTSCR1	6	0.0081432	0.032804	0.669977	841	6	-4.7691	0.99186	0.99176	1.0	16925	0	-4.7691
NKX1-1	6	0.0081444	0.032809	0.669977	842	6	-6.4701	0.99186	0.99175	1.0	16924	0	-6.4701
ALDH3B2	3	0.00817	0.032914	0.669977	843	3	-7.1277	0.99183	0.99173	1.0	16922	0	-7.1277
MYLK	6	0.0081719	0.03292	0.669977	844	6	-5.6178	0.99183	0.99173	1.0	16921	0	-5.6178
NEDD9	6	0.0081757	0.032929	0.669977	845	5	-5.1264	0.49942	0.49937	1.0	6764	0	-5.1264
RNF138	2	0.0081765	0.032931	0.669977	846	2	-6.6222	0.99182	0.99172	1.0	16920	0	-6.6222
AZI2	2	0.0082121	0.033051	0.669977	847	2	-5.2538	0.99179	0.99169	1.0	16919	0	-5.2538
CCBE1	6	0.0082175	0.033072	0.669977	848	4	-5.1219	0.91695	0.91703	1.0	14928	0	-5.1219
TTC39C	6	0.0082225	0.033088	0.669977	849	3	-5.1213	0.79696	0.7968	1.0	12201	0	-5.1213
SGCB	6	0.0082331	0.033126	0.669977	850	5	-6.4266	0.74814	0.74773	1.0	11231	0	-6.4266
C6orf170	6	0.008262	0.033223	0.669977	851	4	-5.1023	0.71531	0.71477	1.0	10582	0	-5.1023
MLNR	6	0.0082658	0.033236	0.669977	852	4	-4.7462	0.248	0.24801	1.0	4028	0	-4.7462
CLMN	6	0.0082827	0.03331	0.669977	853	4	-5.5292	0.81572	0.81559	1.0	12596	0	-5.5292
NLGN1	6	0.0082838	0.033313	0.669977	854	6	-6.839	0.99172	0.99162	1.0	16918	0	-6.839
FEM1C	6	0.0082897	0.033333	0.669977	855	5	-5.1225	0.75164	0.7512	1.0	11299	0	-5.1225
TBX3	6	0.0083001	0.033366	0.669977	856	5	-4.9394	0.019841	0.022165	0.990041	382	1	-4.9394
LYN	6	0.0083103	0.033398	0.669977	857	5	-6.2131	0.93115	0.93124	1.0	15281	0	-6.2131
IPO5	6	0.00832	0.033427	0.669977	858	5	-1.9901	0.55095	0.55079	1.0	7615	0	-1.9901
HLA-DMB	6	0.0083237	0.03344	0.669977	859	3	-4.6911	0.78918	0.78909	1.0	12057	0	-4.6911
TREX2	6	0.0083479	0.033535	0.669977	860	5	-5.6853	0.95251	0.95255	1.0	15825	0	-5.6853
C9orf64	4	0.0083574	0.033562	0.669977	861	3	-6.2347	0.79098	0.79084	1.0	12083	0	-6.2347
PCGF5	2	0.0083596	0.033571	0.669977	862	2	-6.2326	0.98812	0.98812	1.0	16805	0	-6.2326
NPBWR1	5	0.0083715	0.033609	0.669977	863	4	-6.9215	0.55192	0.55174	1.0	7641	0	-6.9215
FBXO34	6	0.0083745	0.033619	0.669977	864	4	-7.1804	0.65289	0.65259	1.0	9414	0	-7.1804
C1orf195	2	0.0083757	0.033621	0.669977	865	2	-7.1275	0.99162	0.99153	1.0	16917	0	-7.1275
LRP4	6	0.0084018	0.033729	0.670818	866	6	-6.6095	0.9916	0.9915	1.0	16916	0	-6.6095
C5orf54	3	0.0084137	0.033769	0.670818	867	2	-3.8939	0.61512	0.61493	1.0	8722	0	-3.8939
LINGO4	5	0.0084308	0.033831	0.670818	868	4	-6.5759	0.15867	0.15861	1.0	2624	0	-6.5759
SCGB2A2	2	0.0084339	0.033844	0.670818	869	2	-3.611	0.99157	0.99147	1.0	16915	0	-3.611
TMCO5A	6	0.0084397	0.033868	0.670818	870	6	-5.3414	0.98742	0.98739	1.0	16785	0	-5.3414
KCNJ5	4	0.0084488	0.033897	0.670818	871	2	-4.2339	0.73945	0.73898	1.0	11053	0	-4.2339
TTLL2	6	0.0084784	0.034004	0.672172	872	3	-5.7869	0.11784	0.11782	1.0	1988	0	-5.7869
TPH2	6	0.0084916	0.034049	0.672286	873	6	-6.2876	0.99151	0.99142	1.0	16914	0	-6.2876
IGF2R	6	0.0085194	0.034147	0.67276	874	5	-6.5995	0.88378	0.8838	1.0	14119	0	-6.5995
EBP	6	0.0085317	0.034189	0.67276	875	5	-6.2346	0.50105	0.50099	1.0	6790	0	-6.2346
TMEM182	4	0.0085364	0.034207	0.67276	876	4	-3.4547	0.96878	0.9688	1.0	16240	0	-3.4547
TRHDE	6	0.0085512	0.034267	0.67276	877	5	-5.0013	0.45675	0.45627	1.0	6109	0	-5.0013
SLC26A3	6	0.0085519	0.03427	0.67276	878	4	-6.7485	0.83813	0.83812	1.0	13064	0	-6.7485
PPP3CB	6	0.0085635	0.034307	0.67276	879	6	-5.4114	0.99144	0.99134	1.0	16910	0	-5.4114
MYO6	6	0.0085864	0.034396	0.672813	880	5	-7.0902	0.93566	0.93576	1.0	15389	0	-7.0902
STX17	3	0.0086024	0.034451	0.672813	881	3	-6.9335	0.98834	0.98833	1.0	16811	0	-6.9335
LONRF3	6	0.0086034	0.034454	0.672813	882	6	-5.3023	0.9914	0.99129	1.0	16906	0	-5.3023
BTNL3	5	0.0086068	0.034466	0.672813	883	5	-6.3569	0.99139	0.99129	1.0	16905	0	-6.3569
LHX3	6	0.0086232	0.034529	0.673273	884	5	-5.127	0.82816	0.82815	1.0	12879	0	-5.127
SH3D19	6	0.0086401	0.03459	0.673698	885	4	-5.3771	0.73993	0.73947	1.0	11061	0	-5.3771
PPID	6	0.0086865	0.034753	0.674962	886	5	-5.1741	0.86362	0.86362	1.0	13635	0	-5.1741
BNIP3L	6	0.008697	0.034789	0.674962	887	5	-6.792	0.97997	0.97993	1.0	16558	0	-6.792
ROS1	6	0.008703	0.034813	0.674962	888	5	-5.7607	0.89068	0.89067	1.0	14305	0	-5.7607
OSBPL10	6	0.0087189	0.034868	0.674962	889	6	-5.0985	0.99128	0.99118	1.0	16904	0	-5.0985
ALPI	6	0.0087227	0.03488	0.674962	890	6	-6.1191	0.99128	0.99118	1.0	16903	0	-6.1191
LRRN3	5	0.0087246	0.03489	0.674962	891	4	-5.1255	0.12411	0.12401	1.0	2082	0	-5.1255
DCBLD1	6	0.0087394	0.034947	0.675173	892	4	-4.7123	0.70458	0.70416	1.0	10372	0	-4.7123
PARVA	6	0.0087496	0.034988	0.675173	893	5	-6.6922	0.8706	0.87056	1.0	13796	0	-6.6922
DCUN1D5	5	0.0087677	0.03505	0.675173	894	5	-5.3776	0.98696	0.98692	1.0	16768	0	-5.3776
CEP250	6	0.0088	0.035181	0.675173	895	6	-6.1719	0.9912	0.9911	1.0	16900	0	-6.1719
DHCR7	6	0.0088046	0.035194	0.675173	896	5	-6.0319	0.95758	0.95753	1.0	15939	0	-6.0319
NKAIN2	4	0.0088404	0.035333	0.675173	897	3	-6.2826	0.88966	0.88965	1.0	14278	0	-6.2826
CAGE1	4	0.0088452	0.035346	0.675173	898	4	-4.9921	0.99115	0.99106	1.0	16899	0	-4.9921
STEAP2	6	0.0088454	0.035347	0.675173	899	2	-4.4926	0.17136	0.17117	1.0	2804	0	-4.4926
TXK	6	0.0088741	0.035452	0.675173	900	5	-6.8906	0.86266	0.86264	1.0	13613	0	-6.8906
MEOX1	4	0.0088747	0.035453	0.675173	901	3	-4.7573	0.057269	0.057874	1.0	980	1	-4.7573
HNRNPR	4	0.008884	0.035485	0.675173	902	4	-7.2266	0.98527	0.98521	1.0	16716	0	-7.2266
LUM	4	0.0088857	0.035492	0.675173	903	4	-6.2678	0.99111	0.99102	1.0	16898	0	-6.2678
MTHFR	6	0.0088935	0.035516	0.675173	904	5	-5.2986	0.74837	0.74796	1.0	11239	0	-5.2986
TST	6	0.0088977	0.03553	0.675173	905	4	-4.9983	0.248	0.24801	1.0	3985	0	-4.9983
TIMP1	5	0.0089262	0.035647	0.675173	906	5	-5.5432	0.99107	0.99098	1.0	16897	0	-5.5432
TOR1AIP2	6	0.008935	0.035679	0.675173	907	2	-5.3735	0.47368	0.4734	1.0	6342	0	-5.3735
CCR8	4	0.0089429	0.035705	0.675173	908	4	-6.0591	0.99106	0.99097	1.0	16895	0	-6.0591
STARD3	6	0.0089501	0.035736	0.675173	909	5	-6.7155	0.90471	0.90469	1.0	14642	0	-6.7155
BOLA1	5	0.0089503	0.035737	0.675173	910	4	-6.3122	0.80599	0.80584	1.0	12404	0	-6.3122
BCL2L2-PABPN1	5	0.0089609	0.03577	0.675173	911	3	-6.014	0.36951	0.3694	1.0	5021	0	-6.014
CXCL10	2	0.008967	0.035791	0.675173	912	2	-3.9412	0.99103	0.99095	1.0	16894	0	-3.9412
PPP2R5E	2	0.0089702	0.035804	0.675173	913	2	-6.399	0.98907	0.98908	1.0	16839	0	-6.399
CYP1A1	6	0.0089807	0.035847	0.675173	914	4	-4.3405	0.85349	0.85349	1.0	13396	0	-4.3405
CNNM2	6	0.0089951	0.035899	0.675173	915	5	-5.9957	0.74458	0.74412	1.0	11165	0	-5.9957
FOPNL	2	0.0089961	0.035902	0.675173	916	2	-4.2805	0.991	0.99092	1.0	16893	0	-4.2805
RGS14	6	0.0090002	0.035919	0.675173	917	4	-5.4774	0.65277	0.65247	1.0	9411	0	-5.4774
SLC36A4	5	0.0090423	0.036082	0.677119	918	5	-6.4707	0.99096	0.99088	1.0	16892	0	-6.4707
PDE1C	6	0.00905	0.036101	0.677119	919	6	-6.0911	0.98894	0.98895	1.0	16834	0	-6.0911
WDTC1	6	0.0090654	0.036159	0.67747	920	4	-5.8833	0.97888	0.97885	1.0	16524	0	-5.8833
AGBL1	6	0.0091002	0.036277	0.67773	921	5	-5.5917	0.94116	0.9412	1.0	15519	0	-5.5917
CACNB1	6	0.0091023	0.036284	0.67773	922	4	-6.4407	0.43216	0.43165	1.0	5759	0	-6.4407
RGS7BP	6	0.0091081	0.036306	0.67773	923	5	-4.6399	0.87761	0.87764	1.0	13972	0	-4.6399
HERC5	6	0.0091156	0.03633	0.67773	924	3	-5.4884	0.95524	0.95524	1.0	15884	0	-5.4884
KIAA1598	6	0.0091598	0.036496	0.679677	925	6	-4.7906	0.99084	0.99076	1.0	16891	0	-4.7906
FAM49A	6	0.009165	0.036513	0.679677	926	6	-6.7937	0.99035	0.99028	1.0	16877	0	-6.7937
SLC5A9	6	0.0091913	0.036605	0.680186	927	3	-6.0246	0.94042	0.94044	1.0	15503	0	-6.0246
ZNF500	6	0.0091958	0.03662	0.680186	928	3	-4.6494	0.81075	0.81062	1.0	12494	0	-4.6494
SCG3	5	0.0092462	0.036812	0.68135	929	2	-5.29	0.65759	0.65733	1.0	9491	0	-5.29
FHOD1	6	0.009261	0.036872	0.68135	930	4	-6.0985	0.515	0.51479	1.0	7015	0	-6.0985
PIH1D3	3	0.0092672	0.036898	0.68135	931	3	-5.79	0.99073	0.99065	1.0	16889	0	-5.79
FIGN	6	0.0092881	0.03698	0.68135	932	6	-5.5929	0.99071	0.99063	1.0	16888	0	-5.5929
GSK3A	6	0.0093	0.037022	0.68135	933	4	-4.8729	0.91785	0.91792	1.0	14956	0	-4.8729
ABCB6	6	0.0093044	0.037043	0.68135	934	4	-5.1999	0.55759	0.55753	1.0	7728	0	-5.1999
RARRES1	6	0.0093238	0.037112	0.68135	935	5	-5.8046	0.70011	0.69964	1.0	10290	0	-5.8046
ZNF638	6	0.0093306	0.037133	0.68135	936	4	-5.7581	0.66076	0.66044	1.0	9554	0	-5.7581
TAGAP	6	0.0093443	0.037189	0.68135	937	5	-6.8222	0.83383	0.83382	1.0	12989	0	-6.8222
MIA	5	0.0093601	0.037248	0.68135	938	5	-5.7613	0.99064	0.99058	1.0	16886	0	-5.7613
MAP9	5	0.0093627	0.037259	0.68135	939	5	-4.337	0.99064	0.99058	1.0	16885	0	-4.337
PLK3	6	0.0093665	0.037276	0.68135	940	5	-5.9501	0.97689	0.97681	1.0	16457	0	-5.9501
AMMECR1	6	0.0093931	0.037368	0.68135	941	4	-6.2919	0.69808	0.69757	1.0	10245	0	-6.2919
NUDCD1	6	0.0093966	0.03738	0.68135	942	4	-5.0062	0.1163	0.11626	1.0	1957	0	-5.0062
KIAA1377	5	0.0094011	0.037401	0.68135	943	4	-6.1744	0.96311	0.96311	1.0	16078	0	-6.1744
MPPED2	6	0.0094279	0.037494	0.68135	944	4	-5.1081	0.47075	0.47041	1.0	6303	0	-5.1081
GABRA4	6	0.0094498	0.037571	0.68135	945	5	-5.7538	0.62667	0.62644	1.0	8938	0	-5.7538
RAPGEF3	6	0.0094531	0.037588	0.68135	946	6	-5.3806	0.99055	0.99049	1.0	16884	0	-5.3806
NT5DC3	6	0.0094566	0.037599	0.68135	947	3	-4.8603	0.61655	0.61635	1.0	8744	0	-4.8603
MBD1	6	0.0094693	0.03764	0.68135	948	6	-5.8111	0.99053	0.99048	1.0	16883	0	-5.8111
ODF2	6	0.0094804	0.037682	0.68135	949	4	-6.4233	0.60473	0.60459	1.0	8553	0	-6.4233
RFPL4B	5	0.0094815	0.03769	0.68135	950	5	-6.2587	0.98278	0.98269	1.0	16651	0	-6.2587
CLIP1	6	0.0094865	0.037711	0.68135	951	6	-4.6488	0.9863	0.98622	1.0	16747	0	-4.6488
PSMB8	6	0.009491	0.037729	0.68135	952	6	-6.3119	0.99051	0.99046	1.0	16882	0	-6.3119
NCMAP	5	0.0094992	0.037762	0.68135	953	3	-6.231	0.94519	0.94527	1.0	15622	0	-6.231
TNFAIP8	4	0.0095167	0.037827	0.68135	954	4	-6.5445	0.99048	0.99044	1.0	16881	0	-6.5445
ASTE1	6	0.0095218	0.037848	0.68135	955	4	-7.1299	0.94634	0.94639	1.0	15658	0	-7.1299
TES	6	0.0095249	0.037859	0.68135	956	5	-6.2801	0.93842	0.93844	1.0	15462	0	-6.2801
ZNF774	6	0.0095317	0.037876	0.68135	957	5	-6.9801	0.96082	0.96077	1.0	16029	0	-6.9801
ABHD17B	6	0.0095507	0.037947	0.68135	958	6	-5.4873	0.99045	0.99041	1.0	16880	0	-5.4873
SRY	3	0.0095585	0.037979	0.68135	959	3	-5.0991	0.95078	0.95077	1.0	15780	0	-5.0991
AMOT	6	0.0095592	0.037983	0.68135	960	5	-6.418	0.98197	0.98192	1.0	16611	0	-6.418
OR6P1	3	0.0095601	0.037987	0.68135	961	3	-7.5276	0.99044	0.9904	1.0	16879	0	-7.5276
DOK7	6	0.009587	0.038095	0.682417	962	2	-3.8582	0.248	0.24801	1.0	3841	0	-3.8582
ZNF70	5	0.0096279	0.038238	0.682417	963	5	-6.2298	0.99037	0.99031	1.0	16878	0	-6.2298
PANK2	6	0.0096316	0.038256	0.682417	964	4	-5.0588	0.64841	0.64805	1.0	9333	0	-5.0588
CMKLR1	6	0.0096351	0.038268	0.682417	965	5	-5.5057	0.75536	0.75493	1.0	11366	0	-5.5057
NTN4	6	0.009644	0.038292	0.682417	966	5	-5.007	0.95549	0.95549	1.0	15890	0	-5.007
PLB1	6	0.0096521	0.038326	0.682417	967	5	-5.3115	0.95846	0.95841	1.0	15973	0	-5.3115
CPA5	6	0.0096634	0.038363	0.682417	969	5	-5.8312	0.82366	0.82362	1.0	12768	0	-5.8312
KIF6	6	0.0096634	0.038363	0.682417	968	4	-5.0262	0.88535	0.88531	1.0	14156	0	-5.0262
CTSB	6	0.0096869	0.038446	0.682676	970	5	-5.0953	0.86686	0.86683	1.0	13711	0	-5.0953
AKAP10	6	0.0096918	0.038461	0.682676	971	5	-5.782	0.96566	0.96564	1.0	16149	0	-5.782
KIAA2022	5	0.0097309	0.038602	0.682676	972	4	-7.6506	0.93125	0.93133	1.0	15283	0	-7.6506
CHST15	6	0.0097345	0.038613	0.682676	973	5	-6.3542	0.94459	0.94464	1.0	15607	0	-6.3542
GNAI1	5	0.0097352	0.038616	0.682676	974	3	-5.0181	0.88443	0.88441	1.0	14130	0	-5.0181
C1orf105	6	0.009738	0.038624	0.682676	975	5	-4.6217	0.87346	0.87348	1.0	13874	0	-4.6217
RBM24	6	0.0097464	0.038655	0.682676	976	5	-6.0651	0.53608	0.53589	1.0	7377	0	-6.0651
HIBADH	6	0.0097825	0.038791	0.683598	977	4	-5.6408	0.88243	0.88243	1.0	14088	0	-5.6408
KLC1	6	0.0097861	0.038806	0.683598	978	6	-4.9409	0.99021	0.99016	1.0	16875	0	-4.9409
NNMT	6	0.0098011	0.038861	0.683598	979	5	-6.4455	0.93599	0.93606	1.0	15400	0	-6.4455
SCN3A	6	0.0098028	0.038866	0.683598	980	4	-5.1501	0.18347	0.18329	1.0	3046	0	-5.1501
TMF1	6	0.0098153	0.038906	0.683617	981	5	-5.3306	0.97555	0.97542	1.0	16426	0	-5.3306
LBX1	6	0.0098281	0.038952	0.683718	982	4	-5.7119	0.78469	0.78448	1.0	11952	0	-5.7119
MAPKBP1	6	0.0098578	0.03907	0.685097	983	5	-6.9156	0.51778	0.51755	1.0	7067	0	-6.9156
FNDC3A	6	0.0098696	0.039111	0.685115	984	5	-6.6038	0.96889	0.9689	1.0	16244	0	-6.6038
CRABP1	6	0.0099205	0.039276	0.685773	985	4	-5.2727	0.96266	0.96265	1.0	16070	0	-5.2727
CCDC3	6	0.0099406	0.039349	0.685773	986	5	-4.8615	0.55744	0.55736	1.0	7724	0	-4.8615
GPR141	5	0.009947	0.039369	0.685773	987	5	-6.6873	0.99005	0.99002	1.0	16873	0	-6.6873
ZNF248	3	0.0099486	0.039373	0.685773	988	3	-5.4976	0.99005	0.99002	1.0	16872	0	-5.4976
REM1	6	0.0099562	0.039406	0.685773	989	5	-6.2704	0.60787	0.60771	1.0	8605	0	-6.2704
KCNA10	6	0.0099565	0.039407	0.685773	990	3	-5.3991	0.8872	0.88717	1.0	14216	0	-5.3991
FIG4	6	0.0099822	0.039498	0.685773	991	5	-5.5376	0.63822	0.63786	1.0	9150	0	-5.5376
CYP2B6	3	0.010005	0.03959	0.685773	992	2	-6.4245	0.40791	0.40766	1.0	5470	0	-6.4245
PCSK5	6	0.010028	0.039676	0.685773	993	6	-5.3729	0.98997	0.98995	1.0	16871	0	-5.3729
TMBIM4	6	0.010029	0.039681	0.685773	994	5	-5.8262	0.8889	0.88888	1.0	14257	0	-5.8262
RAD54B	4	0.010035	0.039705	0.685773	997	4	-6.9425	0.98996	0.98994	1.0	16870	0	-6.9425
CD200R1L	3	0.010035	0.039704	0.685773	995	2	-5.8731	0.71541	0.71487	1.0	10587	0	-5.8731
DGKB	6	0.010035	0.039705	0.685773	996	4	-5.86	0.91608	0.91613	1.0	14909	0	-5.86
GLRA1	6	0.010036	0.039705	0.685773	998	5	-4.9857	0.85029	0.8503	1.0	13319	0	-4.9857
HS3ST1	5	0.010065	0.039811	0.685846	999	5	-5.3361	0.98993	0.98991	1.0	16868	0	-5.3361
ARHGAP33	6	0.010101	0.039941	0.685846	1000	4	-6.3892	0.95818	0.95812	1.0	15964	0	-6.3892
SLC52A2	6	0.010108	0.03996	0.685846	1001	2	-3.4531	0.248	0.24801	1.0	3992	0	-3.4531
C6orf58	5	0.010115	0.03998	0.685846	1002	5	-6.6663	0.98988	0.98986	1.0	16867	0	-6.6663
TSPO	6	0.010134	0.04004	0.685846	1003	5	-5.8898	0.91729	0.91737	1.0	14936	0	-5.8898
LDHA	2	0.010169	0.040153	0.685846	1004	1	-3.7402	0.43708	0.43657	1.0	5825	0	-3.7402
CCDC18	6	0.010178	0.040185	0.685846	1005	4	-6.0645	0.92242	0.92246	1.0	15054	0	-6.0645
SPTA1	6	0.010185	0.040211	0.685846	1006	5	-6.2511	0.83072	0.83068	1.0	12923	0	-6.2511
PRPSAP2	6	0.010201	0.040268	0.685846	1007	4	-5.3875	0.12926	0.12922	1.0	2164	0	-5.3875
CYBB	6	0.010207	0.040298	0.685846	1008	5	-3.3705	0.70629	0.70587	1.0	10408	0	-3.3705
RGL1	6	0.010232	0.040383	0.685846	1009	4	-4.9616	0.70806	0.7076	1.0	10446	0	-4.9616
ZNF711	6	0.010244	0.040425	0.685846	1010	6	-3.639	0.98976	0.98973	1.0	16865	0	-3.639
SEL1L2	6	0.01025	0.040442	0.685846	1011	6	-6.1591	0.98975	0.98973	1.0	16864	0	-6.1591
AGPAT6	6	0.010276	0.040535	0.685846	1012	5	-7.0972	0.56157	0.5615	1.0	7783	0	-7.0972
GPIHBP1	6	0.010276	0.040535	0.685846	1013	6	-5.9945	0.98972	0.9897	1.0	16863	0	-5.9945
CDK5	5	0.010278	0.040547	0.685846	1014	4	-6.9648	0.93547	0.93557	1.0	15384	0	-6.9648
PACSIN2	6	0.010288	0.040577	0.685846	1015	4	-5.585	0.76008	0.7597	1.0	11457	0	-5.585
RHOH	5	0.010288	0.040578	0.685846	1016	4	-6.0735	0.90474	0.90471	1.0	14644	0	-6.0735
CRISP2	3	0.010291	0.040592	0.685846	1017	3	-4.4039	0.97023	0.9702	1.0	16274	0	-4.4039
MYO10	6	0.010292	0.040593	0.685846	1018	5	-6.2578	0.98281	0.98272	1.0	16652	0	-6.2578
PRSS53	6	0.010304	0.040631	0.685846	1019	5	-5.6573	0.54706	0.54682	1.0	7540	0	-5.6573
TLE4	6	0.010351	0.04078	0.685846	1020	6	-4.5526	0.98965	0.98963	1.0	16862	0	-4.5526
SLITRK6	5	0.010365	0.040831	0.685846	1021	4	-6.2099	0.733	0.73253	1.0	10925	0	-6.2099
ACCS	6	0.010369	0.040854	0.685846	1022	4	-6.2152	0.63977	0.63938	1.0	9182	0	-6.2152
NQO1	6	0.010375	0.040875	0.685846	1023	4	-6.3082	0.59288	0.59278	1.0	8332	0	-6.3082
GLRA3	6	0.010377	0.040879	0.685846	1024	6	-6.3061	0.98918	0.98918	1.0	16843	0	-6.3061
SLC28A2	6	0.010408	0.040991	0.685846	1025	6	-6.6206	0.98959	0.98957	1.0	16861	0	-6.6206
ATF7IP	6	0.010418	0.041034	0.685846	1026	6	-5.2907	0.98958	0.98956	1.0	16860	0	-5.2907
HKDC1	6	0.010421	0.041043	0.685846	1027	6	-4.9791	0.98958	0.98956	1.0	16859	0	-4.9791
RHPN2	6	0.010434	0.041095	0.685846	1028	3	-4.6798	0.70339	0.7029	1.0	10343	0	-4.6798
RBM4	6	0.01045	0.041147	0.685846	1029	3	-3.8802	0.36054	0.3605	1.0	4923	0	-3.8802
PLCH1	6	0.010476	0.041249	0.685846	1030	5	-5.5591	0.75102	0.75059	1.0	11278	0	-5.5591
C1orf35	6	0.010481	0.041264	0.685846	1031	6	-6.2549	0.98952	0.9895	1.0	16857	0	-6.2549
ENPP5	6	0.010495	0.041321	0.685846	1032	4	-5.3267	0.71046	0.70996	1.0	10496	0	-5.3267
PUS7	6	0.010498	0.041331	0.685846	1033	4	-4.8343	0.72625	0.72582	1.0	10795	0	-4.8343
CCP110	6	0.010499	0.041335	0.685846	1034	2	-4.1079	0.52195	0.52172	1.0	7137	0	-4.1079
SFTPB	6	0.010511	0.041388	0.685846	1035	4	-6.784	0.65851	0.65823	1.0	9504	0	-6.784
VWA3B	6	0.010529	0.041454	0.685846	1036	6	-6.3901	0.98947	0.98946	1.0	16856	0	-6.3901
ATP6V0E2	6	0.010536	0.04148	0.685846	1037	6	-6.3426	0.98941	0.98939	1.0	16852	0	-6.3426
CFTR	6	0.010539	0.041492	0.685846	1038	5	-4.6595	0.91462	0.91459	1.0	14866	0	-4.6595
SWT1	6	0.010544	0.04151	0.685846	1039	3	-5.9963	0.87744	0.87747	1.0	13965	0	-5.9963
TRPC4	6	0.010545	0.041511	0.685846	1040	5	-4.9857	0.95843	0.95836	1.0	15971	0	-4.9857
GUCY1A2	6	0.010551	0.041535	0.685846	1041	5	-6.4767	0.98045	0.98043	1.0	16576	0	-6.4767
N4BP2L2	6	0.010564	0.04158	0.685846	1042	2	-5.0196	0.87569	0.87573	1.0	13924	0	-5.0196
CD59	4	0.010564	0.04158	0.685846	1043	4	-6.6558	0.95361	0.95362	1.0	15849	0	-6.6558
TSSK4	6	0.010574	0.041611	0.685846	1044	5	-5.8592	0.81105	0.81091	1.0	12501	0	-5.8592
PHLDB1	6	0.010585	0.041649	0.685846	1045	5	-5.7216	0.93601	0.93608	1.0	15401	0	-5.7216
TMEM231	6	0.010613	0.041765	0.685846	1046	5	-6.498	0.8835	0.88351	1.0	14114	0	-6.498
DDIT4	6	0.010615	0.041782	0.685846	1047	5	-6.8714	0.97166	0.97161	1.0	16308	0	-6.8714
PADI3	6	0.010629	0.041829	0.685846	1048	4	-5.828	0.50565	0.50553	1.0	6867	0	-5.828
PRSS38	6	0.010636	0.041854	0.685846	1049	3	-6.2356	0.93765	0.93767	1.0	15442	0	-6.2356
GPX7	5	0.010655	0.041917	0.685846	1050	5	-4.7273	0.98934	0.98933	1.0	16850	0	-4.7273
USH2A	6	0.010656	0.04192	0.685846	1051	6	-4.6079	0.98934	0.98933	1.0	16849	0	-4.6079
SLC30A4	6	0.010676	0.041986	0.685846	1052	6	-5.504	0.98932	0.98931	1.0	16848	0	-5.504
JAK2	6	0.010743	0.042243	0.685846	1053	5	-6.1336	0.98427	0.98421	1.0	16692	0	-6.1336
FCHSD1	6	0.01075	0.042273	0.685846	1054	4	-5.42	0.73607	0.7356	1.0	10987	0	-5.42
BIRC6	6	0.010755	0.042287	0.685846	1055	6	-6.3003	0.98924	0.98924	1.0	16847	0	-6.3003
SEPHS2	6	0.01076	0.042306	0.685846	1056	3	-4.0833	0.248	0.24801	1.0	3682	0	-4.0833
UTS2	5	0.010767	0.042332	0.685846	1057	4	-6.0967	0.9176	0.91769	1.0	14944	0	-6.0967
ARHGAP25	6	0.010784	0.042387	0.685846	1058	6	-5.7573	0.98922	0.98921	1.0	16846	0	-5.7573
STC1	6	0.010784	0.042388	0.685846	1059	4	-3.8568	0.51563	0.51544	1.0	7030	0	-3.8568
ITFG2	6	0.010789	0.042402	0.685846	1060	5	-6.1407	0.17237	0.17216	1.0	2817	0	-6.1407
SGIP1	6	0.0108	0.042439	0.685846	1061	4	-2.9513	0.6467	0.64638	1.0	9305	0	-2.9513
TEAD4	6	0.010804	0.042459	0.685846	1062	5	-6.728	0.90567	0.90563	1.0	14665	0	-6.728
AOC3	4	0.010806	0.042464	0.685846	1063	3	-6.3083	0.65718	0.65691	1.0	9485	0	-6.3083
CCDC171	6	0.010807	0.042468	0.685846	1064	6	-6.6883	0.98919	0.98919	1.0	16844	0	-6.6883
TMTC2	6	0.010825	0.04253	0.685846	1065	4	-4.6388	0.94818	0.94819	1.0	15707	0	-4.6388
C16orf92	6	0.010864	0.042664	0.685846	1066	3	-3.3754	0.50479	0.50468	1.0	6855	0	-3.3754
FCRL6	2	0.010867	0.042672	0.685846	1067	2	-4.8163	0.98913	0.98914	1.0	16842	0	-4.8163
BARX2	6	0.01087	0.042685	0.685846	1068	6	-6.8184	0.98913	0.98914	1.0	16841	0	-6.8184
ABHD6	6	0.010873	0.042699	0.685846	1070	6	-5.6388	0.98913	0.98914	1.0	16840	0	-5.6388
DERA	6	0.010873	0.042697	0.685846	1069	5	-5.2046	0.98194	0.98189	1.0	16610	0	-5.2046
SNAP25	6	0.010882	0.042734	0.685846	1071	5	-5.0183	0.95237	0.9524	1.0	15822	0	-5.0183
DGCR14	6	0.01089	0.042766	0.685846	1072	1	-1.5309	0.34926	0.34923	1.0	4806	0	-1.5309
DSC2	6	0.010893	0.042777	0.685846	1073	5	-6.7812	0.78478	0.78456	1.0	11955	0	-6.7812
EML4	6	0.01091	0.042834	0.685846	1074	4	-5.1942	0.022551	0.024642	0.993166	427	1	-5.1942
CHD2	6	0.010922	0.04287	0.685846	1075	5	-6.7166	0.92501	0.92505	1.0	15125	0	-6.7166
RNF180	6	0.010925	0.042878	0.685846	1076	5	-7.1243	0.97335	0.97324	1.0	16359	0	-7.1243
CLASP2	6	0.01093	0.042893	0.685846	1078	4	-6.0297	0.96104	0.961	1.0	16038	0	-6.0297
IKZF5	5	0.01093	0.042892	0.685846	1077	3	-3.5106	0.49654	0.49645	1.0	6726	0	-3.5106
ASF1A	6	0.010948	0.042962	0.686134	1079	6	-4.5689	0.98905	0.98906	1.0	16837	0	-4.5689
NEB	6	0.010955	0.04299	0.686134	1080	6	-5.0827	0.98904	0.98905	1.0	16836	0	-5.0827
COBLL1	6	0.010995	0.043133	0.68778	1081	6	-6.4519	0.989	0.98901	1.0	16835	0	-6.4519
CLRN3	5	0.011027	0.043254	0.688468	1082	4	-6.3246	0.95677	0.95673	1.0	15916	0	-6.3246
PEX11A	6	0.011029	0.043259	0.688468	1083	5	-4.7971	0.94633	0.94638	1.0	15656	0	-4.7971
KLKB1	6	0.011041	0.043297	0.688468	1084	4	-5.165	0.85288	0.85289	1.0	13386	0	-5.165
ALDH3A2	6	0.011064	0.043379	0.688468	1085	6	-6.6111	0.98894	0.98895	1.0	16833	0	-6.6111
CRYGN	6	0.011109	0.043543	0.688468	1086	6	-6.3543	0.98654	0.98649	1.0	16756	0	-6.3543
LEP	5	0.011129	0.043617	0.688468	1087	3	-4.2385	0.79926	0.7991	1.0	12253	0	-4.2385
PLCH2	6	0.01114	0.043658	0.688468	1088	5	-6.062	0.90198	0.90192	1.0	14577	0	-6.062
GC	6	0.011172	0.043764	0.688468	1089	3	-4.2518	0.41209	0.4118	1.0	5518	0	-4.2518
AGTPBP1	6	0.011179	0.043793	0.688468	1090	5	-3.1465	0.11113	0.11112	1.0	1878	0	-3.1465
SYAP1	6	0.011182	0.043801	0.688468	1091	5	-7.3248	0.1575	0.15746	1.0	2609	0	-7.3248
FAM115A	4	0.011188	0.043825	0.688468	1092	2	-5.9495	0.38997	0.38981	1.0	5262	0	-5.9495
CD79B	6	0.01119	0.04383	0.688468	1093	5	-6.9062	0.97549	0.97537	1.0	16425	0	-6.9062
CARKD	6	0.011194	0.043846	0.688468	1094	2	-5.0561	0.36463	0.36454	1.0	4973	0	-5.0561
GPR88	5	0.0112	0.043869	0.688468	1095	5	-6.2358	0.9888	0.98881	1.0	16830	0	-6.2358
LSR	6	0.011205	0.043882	0.688468	1096	5	-4.956	0.83876	0.83873	1.0	13080	0	-4.956
NDST2	6	0.011207	0.04389	0.688468	1097	6	-6.055	0.98879	0.9888	1.0	16828	0	-6.055
SLIT1	6	0.011215	0.043919	0.688468	1098	3	-5.0198	0.84459	0.84456	1.0	13204	0	-5.0198
MAGEA8	4	0.011227	0.043952	0.688468	1099	4	-6.4818	0.98877	0.98878	1.0	16827	0	-6.4818
TBC1D13	6	0.011249	0.044033	0.688468	1100	5	-5.9405	0.91041	0.91036	1.0	14761	0	-5.9405
EFCAB3	5	0.011265	0.044086	0.688468	1101	5	-6.1455	0.98874	0.98874	1.0	16826	0	-6.1455
CATSPERB	6	0.011271	0.044108	0.688468	1102	6	-6.0708	0.98873	0.98874	1.0	16825	0	-6.0708
SLC22A3	6	0.011275	0.04412	0.688468	1103	5	-5.6816	0.96046	0.96041	1.0	16022	0	-5.6816
YIPF6	5	0.011279	0.044134	0.688468	1104	3	-4.9203	0.57125	0.57111	1.0	7956	0	-4.9203
USP28	6	0.01128	0.044135	0.688468	1105	3	-4.7118	0.57194	0.57182	1.0	7971	0	-4.7118
CD109	6	0.011345	0.044363	0.691063	1106	3	-4.5719	0.84613	0.84611	1.0	13232	0	-4.5719
LACE1	6	0.011369	0.044449	0.691063	1107	5	-4.954	0.57966	0.57955	1.0	8109	0	-4.954
TEX29	6	0.011374	0.044466	0.691063	1108	5	-5.9079	0.85137	0.85141	1.0	13344	0	-5.9079
TMPRSS7	6	0.011396	0.044534	0.691063	1109	6	-5.2677	0.9886	0.98859	1.0	16824	0	-5.2677
ARHGDIA	6	0.011407	0.044581	0.691063	1110	6	-5.8094	0.98859	0.98858	1.0	16823	0	-5.8094
MTM1	6	0.011411	0.044591	0.691063	1111	5	-4.4259	0.12762	0.12758	1.0	2137	0	-4.4259
FDXACB1	6	0.01142	0.044615	0.691063	1112	6	-5.7832	0.98858	0.98856	1.0	16822	0	-5.7832
CHD6	6	0.011422	0.044622	0.691063	1113	6	-5.2962	0.98858	0.98856	1.0	16821	0	-5.2962
OR52N5	3	0.011445	0.044706	0.691104	1114	3	-6.1385	0.98856	0.98854	1.0	16820	0	-6.1385
EGLN3	6	0.011464	0.044786	0.691104	1115	4	-6.1604	0.89294	0.89296	1.0	14364	0	-6.1604
CYP27A1	6	0.01147	0.044807	0.691104	1116	4	-6.5786	0.61451	0.61432	1.0	8712	0	-6.5786
CACNA1F	6	0.011482	0.044853	0.691104	1117	6	-4.9322	0.98852	0.98851	1.0	16819	0	-4.9322
ADAM29	4	0.011486	0.044863	0.691104	1118	4	-6.18	0.98851	0.9885	1.0	16818	0	-6.18
ZDHHC20	1	0.011493	0.04489	0.691104	1119	1	-2.5878	0.98851	0.9885	1.0	16817	0	-2.5878
TRPC1	6	0.011502	0.044928	0.691104	1120	5	-6.5932	0.98412	0.98407	1.0	16687	0	-6.5932
TMEM134	6	0.011508	0.044946	0.691104	1121	5	-6.3835	0.84414	0.8441	1.0	13191	0	-6.3835
TAX1BP1	6	0.01153	0.045029	0.691768	1122	6	-6.5235	0.98847	0.98846	1.0	16816	0	-6.5235
ARHGEF19	6	0.011541	0.045074	0.691848	1123	2	-4.0227	0.74371	0.74326	1.0	11149	0	-4.0227
NEU1	6	0.011577	0.045216	0.692348	1124	6	-5.6188	0.98842	0.98842	1.0	16814	0	-5.6188
UGCG	6	0.011602	0.045299	0.692348	1125	5	-5.455	0.96085	0.96079	1.0	16031	0	-5.455
ZCCHC18	5	0.011604	0.0453	0.692348	1126	3	-7.1496	0.85676	0.85676	1.0	13463	0	-7.1496
ATP2B4	6	0.011606	0.045305	0.692348	1127	3	-3.8063	0.67273	0.67227	1.0	9764	0	-3.8063
NSDHL	6	0.01163	0.045388	0.692348	1128	5	-5.3753	0.97343	0.97331	1.0	16362	0	-5.3753
TGFB1I1	6	0.011634	0.04541	0.692348	1129	5	-5.7586	0.80313	0.803	1.0	12346	0	-5.7586
PIK3R3	6	0.011637	0.045418	0.692348	1130	4	-5.5519	0.87351	0.87352	1.0	13877	0	-5.5519
ONECUT1	5	0.011643	0.045437	0.692348	1131	5	-6.8604	0.98836	0.98835	1.0	16813	0	-6.8604
PMM1	6	0.011664	0.045502	0.692348	1132	6	-4.3179	0.98834	0.98833	1.0	16812	0	-4.3179
OR9G4	4	0.011666	0.045509	0.692348	1133	4	-4.7595	0.97853	0.97848	1.0	16511	0	-4.7595
CLSTN1	6	0.011685	0.045564	0.692576	1134	6	-6.4685	0.98831	0.98831	1.0	16810	0	-6.4685
TEPP	6	0.0117	0.045623	0.692864	1135	6	-5.4595	0.9883	0.9883	1.0	16809	0	-5.4595
CAPZA3	4	0.011721	0.045691	0.693283	1136	3	-6.1528	0.75271	0.75234	1.0	11317	0	-6.1528
TCF20	6	0.011774	0.045886	0.695352	1137	5	-5.1881	0.94421	0.94424	1.0	15596	0	-5.1881
CXorf67	5	0.011784	0.045922	0.695352	1138	4	-6.372	0.81378	0.81363	1.0	12557	0	-6.372
MOB3C	6	0.011801	0.045988	0.695352	1139	3	-5.4242	0.51097	0.5108	1.0	6941	0	-5.4242
RAB35	6	0.011815	0.04604	0.695352	1140	5	-6.2673	0.95839	0.95832	1.0	15968	0	-6.2673
ATP5G3	6	0.011816	0.046044	0.695352	1141	6	-5.8305	0.98818	0.98818	1.0	16808	0	-5.8305
S1PR1	4	0.011824	0.046073	0.695352	1142	4	-5.0243	0.98818	0.98817	1.0	16807	0	-5.0243
PTPN3	6	0.011834	0.046109	0.695352	1143	5	-4.3419	0.61935	0.6192	1.0	8801	0	-4.3419
OR2F2	5	0.011852	0.046175	0.695731	1144	4	-5.946	0.96732	0.96734	1.0	16197	0	-5.946
RSG1	6	0.01187	0.046247	0.695782	1145	6	-6.3574	0.98813	0.98812	1.0	16806	0	-6.3574
ADRB2	6	0.011886	0.046289	0.695782	1146	5	-6.4277	0.53437	0.53413	1.0	7345	0	-6.4277
ATP11C	6	0.011902	0.046353	0.695782	1147	3	-3.64	0.046731	0.047754	1.0	806	1	-3.64
CSF1	6	0.011918	0.046426	0.695782	1148	5	-6.6206	0.62216	0.62198	1.0	8852	0	-6.6206
TYW5	6	0.01192	0.046434	0.695782	1149	5	-6.1645	0.68108	0.68061	1.0	9917	0	-6.1645
KCNK3	6	0.011931	0.046474	0.695782	1150	1	-4.673	0.18475	0.18452	1.0	3065	0	-4.673
PITPNM3	6	0.011946	0.046525	0.695782	1151	5	-5.3897	0.95748	0.95743	1.0	15934	0	-5.3897
TCEANC	3	0.011949	0.046538	0.695782	1152	3	-7.9557	0.95878	0.95873	1.0	15981	0	-7.9557
UPRT	6	0.011962	0.046579	0.695782	1153	6	-6.4511	0.98635	0.98628	1.0	16748	0	-6.4511
SLC26A5	6	0.011974	0.046619	0.695782	1154	5	-4.2306	0.62143	0.62126	1.0	8838	0	-4.2306
SLC22A6	6	0.011975	0.046622	0.695782	1155	6	-6.4433	0.98803	0.98802	1.0	16803	0	-6.4433
FBXW10	3	0.011989	0.046674	0.695951	1156	2	-5.6565	0.79213	0.792	1.0	12108	0	-5.6565
ERI2	6	0.012031	0.046822	0.696729	1157	6	-6.0661	0.98797	0.98796	1.0	16802	0	-6.0661
SMLR1	2	0.012042	0.046856	0.696729	1158	1	-2.4665	0.055951	0.056565	1.0	963	0	-2.4665
CLEC12B	6	0.012052	0.046898	0.696729	1159	6	-6.3209	0.98795	0.98793	1.0	16801	0	-6.3209
ZBTB40	6	0.012057	0.046919	0.696729	1160	6	-6.1734	0.98794	0.98793	1.0	16800	0	-6.1734
CIDEC	3	0.01207	0.046967	0.696729	1161	3	-6.7675	0.98793	0.98792	1.0	16799	0	-6.7675
CC2D2A	6	0.012071	0.046969	0.696729	1162	6	-5.5478	0.98793	0.98792	1.0	16798	0	-5.5478
REEP5	6	0.012084	0.047013	0.696794	1163	6	-5.8297	0.98792	0.98791	1.0	16797	0	-5.8297
RAP2C	5	0.012104	0.047094	0.697051	1164	5	-6.0638	0.9879	0.98788	1.0	16796	0	-6.0638
TNRC6B	6	0.012108	0.047112	0.697051	1165	4	-6.8657	0.248	0.24801	1.0	3970	0	-6.8657
TRADD	6	0.01216	0.047306	0.698176	1166	2	-3.7162	0.62225	0.62206	1.0	8855	0	-3.7162
ASAP1	6	0.012173	0.047353	0.698176	1167	4	-4.6545	0.7887	0.7886	1.0	12043	0	-4.6545
TPSD1	3	0.012189	0.047403	0.698176	1168	3	-7.2996	0.93977	0.93978	1.0	15487	0	-7.2996
GPRASP2	6	0.012191	0.047412	0.698176	1169	2	-4.902	0.5165	0.5163	1.0	7042	0	-4.902
TUSC3	6	0.012199	0.047435	0.698176	1170	6	-4.5446	0.9878	0.98779	1.0	16793	0	-4.5446
PPARG	6	0.01221	0.047476	0.698176	1171	6	-5.8425	0.98779	0.98777	1.0	16792	0	-5.8425
MORN5	6	0.012212	0.047481	0.698176	1172	6	-6.4249	0.98779	0.98777	1.0	16791	0	-6.4249
GPR128	6	0.012221	0.047517	0.698176	1173	4	-4.754	0.73031	0.72984	1.0	10868	0	-4.754
ANGPT2	5	0.012244	0.047592	0.698176	1174	4	-4.7157	0.89407	0.89408	1.0	14398	0	-4.7157
ZBTB6	3	0.012252	0.047619	0.698176	1175	3	-5.5276	0.98775	0.98773	1.0	16790	0	-5.5276
ARID4B	6	0.012256	0.047633	0.698176	1176	2	-5.205	0.34756	0.34751	1.0	4791	0	-5.205
BNIPL	6	0.012301	0.047784	0.699795	1177	5	-6.528	0.87018	0.87015	1.0	13784	0	-6.528
VSTM4	6	0.012337	0.047901	0.700907	1178	4	-5.4768	0.93937	0.93937	1.0	15480	0	-5.4768
SLC22A4	6	0.012355	0.047966	0.70127	1179	6	-6.1887	0.98765	0.98763	1.0	16789	0	-6.1887
CLEC19A	6	0.012429	0.048213	0.702683	1180	5	-5.5473	0.98136	0.98132	1.0	16596	0	-5.5473
GLT1D1	6	0.012445	0.048272	0.702683	1181	4	-5.8944	0.95517	0.95517	1.0	15882	0	-5.8944
WSB1	4	0.012447	0.048278	0.702683	1182	3	-4.4058	0.88777	0.88776	1.0	14225	0	-4.4058
TOB1	6	0.012451	0.048291	0.702683	1183	3	-5.7001	0.8589	0.85892	1.0	13514	0	-5.7001
GPR85	4	0.012456	0.048309	0.702683	1184	4	-6.0627	0.98754	0.98752	1.0	16788	0	-6.0627
UGGT2	6	0.01248	0.0484	0.702683	1185	6	-6.0022	0.98752	0.9875	1.0	16787	0	-6.0022
SAMD13	2	0.012499	0.048461	0.702683	1186	2	-6.5527	0.97971	0.97968	1.0	16549	0	-6.5527
ARHGEF3	6	0.012506	0.048489	0.702683	1187	5	-6.2703	0.91598	0.91603	1.0	14908	0	-6.2703
RGS5	6	0.012514	0.048518	0.702683	1189	6	-6.0884	0.98749	0.98747	1.0	16786	0	-6.0884
SEMA6C	6	0.012514	0.048517	0.702683	1188	5	-5.4685	0.56791	0.56777	1.0	7898	0	-5.4685
CDKAL1	6	0.012516	0.048528	0.702683	1190	5	-5.4178	0.90799	0.90794	1.0	14713	0	-5.4178
NDFIP1	5	0.012522	0.048552	0.702683	1191	4	-5.103	0.80067	0.80052	1.0	12292	0	-5.103
PRDM11	6	0.01254	0.048606	0.702866	1192	4	-5.2874	0.92462	0.92467	1.0	15111	0	-5.2874
PEG10	6	0.012553	0.048653	0.702966	1193	5	-5.6781	0.13516	0.13508	1.0	2288	0	-5.6781
CYP2R1	6	0.012581	0.048753	0.703476	1194	4	-4.7152	0.4226	0.42218	1.0	5649	0	-4.7152
CCDC173	5	0.012586	0.048771	0.703476	1195	5	-4.3076	0.9693	0.96929	1.0	16253	0	-4.3076
TCF12	6	0.012611	0.04885	0.703476	1196	5	-7.0942	0.94684	0.94686	1.0	15673	0	-7.0942
NCKAP1	6	0.012621	0.048884	0.703476	1197	6	-6.2973	0.98738	0.98735	1.0	16784	0	-6.2973
FOXP2	6	0.012639	0.04895	0.703476	1198	6	-5.6741	0.98736	0.98733	1.0	16783	0	-5.6741
DENND2A	6	0.012645	0.048966	0.703476	1199	5	-5.432	0.59539	0.5952	1.0	8377	0	-5.432
NUDT7	5	0.012657	0.049011	0.703476	1200	5	-5.2565	0.98734	0.98732	1.0	16781	0	-5.2565
CD40LG	5	0.01267	0.049055	0.703476	1201	5	-6.7995	0.98733	0.9873	1.0	16780	0	-6.7995
WFDC8	5	0.012673	0.049067	0.703476	1202	4	-5.3305	0.94483	0.94489	1.0	15613	0	-5.3305
DBNDD2	6	0.012682	0.049097	0.703476	1203	5	-6.9974	0.94141	0.94145	1.0	15526	0	-6.9974
SLC14A2	6	0.012705	0.049186	0.703587	1204	4	-5.316	0.78095	0.78071	1.0	11881	0	-5.316
CCDC42	6	0.012711	0.049207	0.703587	1205	2	-5.0154	0.054721	0.055325	1.0	943	1	-5.0154
ESRRG	6	0.012724	0.049252	0.703587	1206	4	-5.5293	0.30371	0.30364	1.0	4303	0	-5.5293
ING4	6	0.012743	0.049319	0.703587	1207	6	-5.165	0.98726	0.98723	1.0	16779	0	-5.165
DEF6	6	0.012753	0.04935	0.703587	1208	4	-6.7525	0.91705	0.91713	1.0	14930	0	-6.7525
ENOSF1	6	0.012782	0.049452	0.703587	1209	5	-5.8018	0.06421	0.064605	1.0	1096	1	-5.8018
SNTB1	6	0.012782	0.049452	0.703587	1210	5	-5.4784	0.98401	0.98395	1.0	16684	0	-5.4784
TXNRD3	3	0.012787	0.049463	0.703587	1211	3	-6.3638	0.98721	0.98718	1.0	16777	0	-6.3638
ZNF608	6	0.012791	0.049472	0.703587	1212	3	-3.9066	0.82799	0.82798	1.0	12871	0	-3.9066
FCGRT	6	0.012856	0.049698	0.706223	1213	6	-5.7215	0.98714	0.98712	1.0	16775	0	-5.7215
PROM1	6	0.012881	0.049771	0.706321	1214	6	-6.1401	0.98712	0.9871	1.0	16774	0	-6.1401
XPNPEP1	6	0.012907	0.049856	0.706321	1215	6	-6.8223	0.98709	0.98707	1.0	16773	0	-6.8223
HERPUD1	6	0.012909	0.049867	0.706321	1216	5	-5.8213	0.040082	0.041296	1.0	697	1	-5.8213
CREB3L3	6	0.012912	0.049879	0.706321	1217	6	-6.103	0.98709	0.98706	1.0	16772	0	-6.103
COX8C	4	0.012933	0.049946	0.706321	1218	3	-6.1255	0.84253	0.84248	1.0	13165	0	-6.1255
TBL1X	6	0.012935	0.049951	0.706321	1219	6	-5.534	0.98707	0.98704	1.0	16771	0	-5.534
CHN2	6	0.012959	0.05005	0.707138	1220	6	-6.1846	0.98704	0.98701	1.0	16770	0	-6.1846
ANKRD50	5	0.01299	0.05015	0.707973	1221	3	-5.9554	0.84328	0.84324	1.0	13178	0	-5.9554
PARPBP	5	0.013003	0.050191	0.707973	1222	5	-2.9591	0.987	0.98696	1.0	16769	0	-2.9591
IAH1	4	0.013042	0.050343	0.708683	1223	4	-5.5886	0.9869	0.98686	1.0	16767	0	-5.5886
NUP210L	6	0.01307	0.050447	0.708683	1224	5	-5.7159	0.58587	0.58579	1.0	8209	0	-5.7159
INSM2	4	0.013073	0.050456	0.708683	1225	3	-6.1683	0.77381	0.77352	1.0	11745	0	-6.1683
HECW1	6	0.0131	0.050552	0.708683	1226	4	-4.553	0.91269	0.91266	1.0	14821	0	-4.553
IPCEF1	6	0.013117	0.050612	0.708683	1227	6	-5.9405	0.98688	0.98684	1.0	16766	0	-5.9405
SMARCAD1	6	0.013131	0.050662	0.708683	1228	4	-5.7293	0.1012	0.10121	1.0	1719	1	-5.7293
PACSIN1	6	0.013144	0.050699	0.708683	1229	3	-4.2512	0.8295	0.82948	1.0	12902	0	-4.2512
ELF5	4	0.013157	0.05074	0.708683	1230	4	-4.7583	0.97602	0.97591	1.0	16435	0	-4.7583
NOX3	6	0.013162	0.050761	0.708683	1231	5	-4.9192	0.31904	0.31901	1.0	4451	0	-4.9192
F11	6	0.013163	0.050761	0.708683	1232	6	-4.3328	0.98684	0.98679	1.0	16765	0	-4.3328
CEP78	6	0.013166	0.050773	0.708683	1234	4	-5.6052	0.89486	0.89485	1.0	14419	0	-5.6052
SHROOM4	6	0.013166	0.050773	0.708683	1233	6	-6.6873	0.98683	0.98679	1.0	16764	0	-6.6873
ACTC1	5	0.013169	0.050783	0.708683	1235	3	-5.2611	0.8525	0.85251	1.0	13375	0	-5.2611
CPM	4	0.01319	0.050861	0.708683	1236	3	-5.3478	0.70067	0.70021	1.0	10301	0	-5.3478
SMARCA1	6	0.013199	0.050896	0.708683	1237	4	-4.4737	0.67595	0.67546	1.0	9821	0	-4.4737
STOML1	6	0.013207	0.050934	0.708683	1238	5	-6.0419	0.4594	0.45892	1.0	6142	0	-6.0419
CD247	6	0.013218	0.050965	0.708683	1239	5	-6.4181	0.83339	0.83338	1.0	12981	0	-6.4181
C14orf164	5	0.013224	0.050981	0.708683	1240	4	-5.4102	0.84989	0.84989	1.0	13310	0	-5.4102
FOXI2	6	0.013239	0.051039	0.70891	1241	6	-5.4387	0.98676	0.9867	1.0	16763	0	-5.4387
AGAP1	6	0.013253	0.051092	0.709081	1242	5	-5.2726	0.97964	0.97961	1.0	16547	0	-5.2726
ZNF341	6	0.01329	0.051239	0.709228	1243	5	-6.0257	0.97673	0.97666	1.0	16452	0	-6.0257
MPDZ	6	0.01329	0.051239	0.709228	1244	6	-5.338	0.98671	0.98665	1.0	16762	0	-5.338
HHAT	6	0.013293	0.051247	0.709228	1245	5	-5.456	0.93413	0.93421	1.0	15345	0	-5.456
RECQL5	6	0.013299	0.051268	0.709228	1246	6	-6.3636	0.9867	0.98664	1.0	16761	0	-6.3636
NRXN3	6	0.013331	0.051394	0.710194	1247	5	-4.2428	0.68926	0.68872	1.0	10073	0	-4.2428
ZDBF2	5	0.013339	0.05142	0.710194	1248	5	-7.0943	0.98666	0.98661	1.0	16760	0	-7.0943
COX16	1	0.013365	0.051508	0.710269	1250	1	-3.8097	0.98663	0.98658	1.0	16759	0	-3.8097
FABP1	4	0.013365	0.051506	0.710269	1249	3	-4.373	0.50361	0.50354	1.0	6835	0	-4.373
ASXL1	6	0.013386	0.051579	0.710683	1251	4	-6.0181	0.67309	0.67264	1.0	9770	0	-6.0181
KIAA1715	5	0.013424	0.051695	0.71072	1252	3	-5.953	0.86923	0.86918	1.0	13764	0	-5.953
ABCG1	6	0.013425	0.051697	0.71072	1253	6	-5.811	0.98658	0.98653	1.0	16758	0	-5.811
PCIF1	6	0.013426	0.051705	0.71072	1254	4	-4.9297	0.44614	0.44573	1.0	5959	0	-4.9297
TEAD1	6	0.013457	0.05183	0.711348	1255	6	-6.8756	0.98654	0.98649	1.0	16757	0	-6.8756
RAB3IL1	6	0.013495	0.051951	0.711348	1256	4	-4.0166	0.79113	0.79099	1.0	12088	0	-4.0166
TULP3	6	0.01351	0.052003	0.711348	1257	6	-6.54	0.98649	0.98644	1.0	16755	0	-6.54
CDH2	6	0.013512	0.052008	0.711348	1258	6	-5.877	0.98649	0.98644	1.0	16754	0	-5.877
CALML6	6	0.013513	0.052011	0.711348	1259	2	-4.3574	0.63466	0.63432	1.0	9072	0	-4.3574
CPXM2	6	0.013527	0.052056	0.711348	1260	5	-6.0261	0.98111	0.98108	1.0	16591	0	-6.0261
GYS1	6	0.01353	0.052069	0.711348	1261	6	-5.6979	0.98647	0.98642	1.0	16753	0	-5.6979
TRIM55	6	0.01355	0.052143	0.711348	1262	6	-5.7242	0.98645	0.9864	1.0	16752	0	-5.7242
TRIM45	6	0.013556	0.052164	0.711348	1264	3	-5.1899	0.46947	0.4691	1.0	6286	0	-5.1899
SLC22A1	6	0.013556	0.052161	0.711348	1263	6	-6.0144	0.98644	0.98639	1.0	16751	0	-6.0144
C9orf91	6	0.013581	0.052251	0.711975	1265	6	-6.5171	0.98642	0.98636	1.0	16750	0	-6.5171
AVL9	6	0.013625	0.052403	0.713102	1266	6	-4.7182	0.98637	0.98631	1.0	16749	0	-4.7182
GYPC	5	0.013629	0.052416	0.713102	1267	3	-6.1046	0.72646	0.72604	1.0	10800	0	-6.1046
TMEM99	3	0.013678	0.052589	0.714619	1268	2	-6.0478	0.63642	0.63606	1.0	9111	0	-6.0478
FAM196B	6	0.013686	0.052623	0.714619	1269	4	-4.981	0.89098	0.89098	1.0	14310	0	-4.981
SMPDL3B	6	0.013704	0.052685	0.714619	1270	3	-5.1661	0.35379	0.35372	1.0	4854	0	-5.1661
ZNF628	5	0.013708	0.052703	0.714619	1271	5	-6.9676	0.98629	0.98622	1.0	16746	0	-6.9676
PPP2R5C	6	0.013719	0.052735	0.714619	1272	6	-5.2194	0.98628	0.98621	1.0	16745	0	-5.2194
SCNN1D	6	0.013746	0.052832	0.714642	1273	6	-5.1875	0.98625	0.98618	1.0	16744	0	-5.1875
DUOX1	6	0.013751	0.052845	0.714642	1274	5	-4.5146	0.90147	0.90144	1.0	14568	0	-4.5146
OR1B1	5	0.013762	0.052885	0.714642	1275	3	-5.1439	0.89523	0.89523	1.0	14428	0	-5.1439
KANK2	6	0.013786	0.052971	0.714642	1276	5	-5.0499	0.14203	0.14191	1.0	2391	0	-5.0499
ABHD16B	6	0.013787	0.052976	0.714642	1277	5	-6.35	0.9785	0.97845	1.0	16509	0	-6.35
TIFA	4	0.013807	0.053052	0.714642	1278	4	-6.391	0.98619	0.98613	1.0	16743	0	-6.391
KRT39	6	0.013815	0.053079	0.714642	1279	6	-5.1646	0.98619	0.98612	1.0	16742	0	-5.1646
HTR1A	6	0.013816	0.053082	0.714642	1280	4	-5.8407	0.85521	0.85524	1.0	13428	0	-5.8407
SH2D2A	6	0.013841	0.053167	0.714642	1281	5	-4.9673	0.85	0.85	1.0	13312	0	-4.9673
TCP11L2	6	0.013844	0.053181	0.714642	1282	6	-4.9797	0.98616	0.98608	1.0	16741	0	-4.9797
KIAA1967	6	0.013848	0.053193	0.714642	1283	6	-7.6559	0.98615	0.98608	1.0	16740	0	-7.6559
RAPH1	6	0.013878	0.053294	0.715002	1284	4	-5.276	0.73092	0.73047	1.0	10886	0	-5.276
RAB6B	6	0.013881	0.053303	0.715002	1285	5	-5.4846	0.88227	0.88227	1.0	14083	0	-5.4846
RNF32	6	0.013908	0.053398	0.71522	1286	5	-5.4154	0.97314	0.97305	1.0	16350	0	-5.4154
PFKFB3	6	0.013911	0.053409	0.71522	1287	6	-6.2982	0.98609	0.98603	1.0	16739	0	-6.2982
KCNK5	6	0.013922	0.05345	0.71522	1288	4	-6.1865	0.89568	0.89568	1.0	14436	0	-6.1865
PCYT1B	6	0.013946	0.053545	0.71522	1289	4	-4.1466	0.85196	0.85197	1.0	13363	0	-4.1466
MAMDC4	6	0.013951	0.053562	0.71522	1290	4	-5.9874	0.86596	0.86594	1.0	13686	0	-5.9874
PLA2G1B	4	0.013957	0.053584	0.71522	1291	3	-5.3181	0.63906	0.63869	1.0	9169	0	-5.3181
CTGF	6	0.013966	0.053609	0.71522	1292	6	-5.697	0.98603	0.98598	1.0	16738	0	-5.697
ABCA6	6	0.014011	0.053776	0.716888	1293	4	-6.5593	0.94545	0.94554	1.0	15632	0	-6.5593
H2AFJ	5	0.014028	0.053836	0.717129	1294	4	-5.2548	0.92924	0.92931	1.0	15244	0	-5.2548
TP53	6	0.014046	0.053893	0.717332	1295	5	-4.9442	0.07041	0.070638	1.0	1195	1	-4.9442
STRN3	6	0.014076	0.054001	0.718215	1296	2	-3.5213	0.3916	0.39144	1.0	5285	0	-3.5213
SSFA2	6	0.014093	0.05406	0.718455	1297	5	-6.3237	0.72374	0.72332	1.0	10746	0	-6.3237
RBFOX1	6	0.014141	0.054237	0.719204	1298	4	-4.433	0.6865	0.68594	1.0	10030	0	-4.433
DCN	6	0.014146	0.054256	0.719204	1299	6	-5.6778	0.98585	0.9858	1.0	16736	0	-5.6778
MTMR14	6	0.014157	0.054291	0.719204	1300	5	-5.328	0.01492	0.017582	0.984422	306	1	-5.328
NEUROD6	4	0.014158	0.054293	0.719204	1301	2	-5.1479	0.36132	0.36126	1.0	4929	0	-5.1479
BECN1	5	0.01418	0.05436	0.719204	1302	4	-6.3825	0.51113	0.51096	1.0	6944	0	-6.3825
MYBPC3	6	0.014206	0.054458	0.719204	1303	5	-6.4873	0.057163	0.057778	1.0	978	1	-6.4873
PORCN	6	0.014221	0.054513	0.719204	1304	5	-5.8937	0.93521	0.93529	1.0	15377	0	-5.8937
NEDD4L	6	0.01425	0.054617	0.719204	1305	5	-5.6246	0.84186	0.84181	1.0	13155	0	-5.6246
RECK	6	0.014256	0.05464	0.719204	1306	6	-5.4359	0.98574	0.98568	1.0	16735	0	-5.4359
IKBIP	2	0.014261	0.054666	0.719204	1307	2	-5.3563	0.98574	0.98568	1.0	16734	0	-5.3563
CBR4	4	0.01427	0.054698	0.719204	1308	4	-6.3968	0.98573	0.98566	1.0	16733	0	-6.3968
CACNA1D	6	0.014277	0.054723	0.719204	1309	6	-5.4526	0.98572	0.98566	1.0	16731	0	-5.4526
C1orf173	6	0.014279	0.054728	0.719204	1310	6	-5.6475	0.98572	0.98566	1.0	16730	0	-5.6475
UBR3	6	0.014281	0.054739	0.719204	1311	5	-4.915	0.96891	0.96892	1.0	16245	0	-4.915
TNFRSF10B	6	0.014293	0.054784	0.719204	1312	5	-5.3466	0.64399	0.64367	1.0	9252	0	-5.3466
TUBAL3	6	0.014296	0.0548	0.719204	1313	5	-5.4724	0.77351	0.77321	1.0	11738	0	-5.4724
UNC5C	6	0.014304	0.054826	0.719204	1314	6	-3.6186	0.9857	0.98564	1.0	16728	0	-3.6186
LHX2	6	0.014337	0.054946	0.720231	1315	5	-5.146	0.98433	0.98427	1.0	16695	0	-5.146
IL1RAPL2	6	0.014359	0.055022	0.720677	1316	6	-6.2468	0.98564	0.98558	1.0	16727	0	-6.2468
RAB26	6	0.014382	0.055116	0.721006	1317	5	-5.0718	0.88781	0.88779	1.0	14227	0	-5.0718
GGA2	6	0.014387	0.055134	0.721006	1318	4	-7.0356	0.59058	0.59052	1.0	8289	0	-7.0356
DAAM1	6	0.0144	0.055183	0.721006	1319	4	-5.4523	0.92034	0.92044	1.0	15007	0	-5.4523
PNMA2	5	0.014409	0.055214	0.721006	1320	5	-5.2449	0.97699	0.9769	1.0	16462	0	-5.2449
CACNA1H	6	0.014444	0.05533	0.72171	1321	5	-5.494	0.72835	0.72793	1.0	10838	0	-5.494
SLC5A1	6	0.014455	0.055378	0.72171	1322	6	-6.1824	0.98555	0.98549	1.0	16726	0	-6.1824
LANCL1	6	0.014465	0.055413	0.72171	1323	2	-4.1898	0.15007	0.14996	1.0	2497	0	-4.1898
SAMD9	5	0.014476	0.055447	0.72171	1324	5	-4.8031	0.98552	0.98547	1.0	16725	0	-4.8031
MOSPD1	4	0.014488	0.055486	0.72171	1325	4	-4.7495	0.98551	0.98545	1.0	16724	0	-4.7495
ZBED6	5	0.014507	0.055555	0.72171	1326	4	-4.9098	0.5527	0.55256	1.0	7652	0	-4.9098
RESP18	6	0.014513	0.055573	0.72171	1327	3	-5.3145	0.89075	0.89075	1.0	14308	0	-5.3145
IZUMO4	6	0.014522	0.055603	0.72171	1328	6	-6.4929	0.98548	0.98542	1.0	16723	0	-6.4929
ARHGEF10	6	0.014557	0.055725	0.722605	1329	6	-5.9938	0.98544	0.98539	1.0	16722	0	-5.9938
S100A7L2	4	0.014566	0.055756	0.722605	1330	3	-5.7124	0.74933	0.74889	1.0	11253	0	-5.7124
METAP1D	6	0.014595	0.055856	0.722917	1331	5	-5.6078	0.8923	0.89233	1.0	14349	0	-5.6078
PKD2L2	5	0.014598	0.055864	0.722917	1332	5	-6.9341	0.9854	0.98535	1.0	16720	0	-6.9341
CDKL2	6	0.014647	0.056024	0.723347	1333	6	-4.4453	0.98535	0.9853	1.0	16719	0	-4.4453
C19orf48	4	0.014658	0.056055	0.723347	1334	3	-4.7894	0.64672	0.64639	1.0	9306	0	-4.7894
EPHB1	6	0.01466	0.056064	0.723347	1335	5	-5.5742	0.84064	0.8406	1.0	13127	0	-5.5742
GRAMD3	6	0.01466	0.056065	0.723347	1336	6	-6.4121	0.98534	0.98529	1.0	16718	0	-6.4121
LRRC34	5	0.014695	0.056174	0.723901	1337	5	-6.6164	0.9853	0.98525	1.0	16717	0	-6.6164
CLEC5A	4	0.0147	0.056192	0.723901	1338	3	-4.3706	0.62503	0.62483	1.0	8906	0	-4.3706
ILKAP	6	0.014725	0.056277	0.724462	1339	1	-5.0815	0.18807	0.18783	1.0	3102	0	-5.0815
GRAMD1C	6	0.01475	0.056362	0.724812	1340	5	-6.2745	0.98112	0.98109	1.0	16592	0	-6.2745
IZUMO2	6	0.014779	0.056478	0.724812	1341	4	-3.9422	0.70603	0.70561	1.0	10403	0	-3.9422
PKD2	6	0.01479	0.056518	0.724812	1342	3	-4.4768	0.77437	0.77409	1.0	11758	0	-4.4768
DGUOK	6	0.014792	0.056524	0.724812	1343	3	-3.1878	0.54283	0.54261	1.0	7483	0	-3.1878
DCK	6	0.01481	0.056594	0.724812	1344	5	-5.2265	0.7499	0.74948	1.0	11264	0	-5.2265
ALDH1A2	6	0.014818	0.056616	0.724812	1345	5	-6.3533	0.89874	0.89875	1.0	14494	0	-6.3533
RFX7	6	0.014822	0.056635	0.724812	1346	6	-5.7426	0.98518	0.98512	1.0	16715	0	-5.7426
ZFYVE28	6	0.014824	0.056641	0.724812	1347	4	-5.2893	0.78077	0.78053	1.0	11877	0	-5.2893
DSTYK	6	0.014849	0.056727	0.725014	1348	4	-5.8642	0.86188	0.86186	1.0	13596	0	-5.8642
UBIAD1	6	0.014855	0.056741	0.725014	1349	3	-6.2529	0.79631	0.79616	1.0	12191	0	-6.2529
CAMK1D	6	0.014883	0.056836	0.725424	1350	5	-6.1341	0.56417	0.56405	1.0	7830	0	-6.1341
C1orf194	5	0.014924	0.056975	0.725424	1351	3	-4.9944	0.56667	0.56654	1.0	7874	0	-4.9944
EPB41L1	6	0.014927	0.056987	0.725424	1352	6	-6.503	0.98507	0.98501	1.0	16714	0	-6.503
PRRT4	6	0.014962	0.05711	0.725424	1353	5	-5.4324	0.97438	0.97427	1.0	16392	0	-5.4324
HUNK	6	0.014964	0.057117	0.725424	1354	5	-6.84	0.65474	0.65448	1.0	9451	0	-6.84
ELAVL1	6	0.014984	0.057187	0.725424	1355	2	-3.4319	0.56442	0.56429	1.0	7836	0	-3.4319
NAP1L3	5	0.015003	0.057246	0.725424	1356	5	-4.889	0.985	0.98493	1.0	16713	0	-4.889
SERPINA12	6	0.015014	0.057292	0.725424	1357	5	-5.7923	0.96969	0.96967	1.0	16266	0	-5.7923
NF1	6	0.015032	0.057356	0.725424	1358	4	-4.5907	0.92905	0.92913	1.0	15240	0	-4.5907
PTGFRN	6	0.015047	0.057424	0.725424	1359	5	-6.4432	0.91299	0.91297	1.0	14829	0	-6.4432
SHPK	6	0.015049	0.05743	0.725424	1360	3	-5.148	0.72299	0.72259	1.0	10735	0	-5.148
SYTL5	6	0.015069	0.057503	0.725424	1361	5	-6.7131	0.46695	0.46656	1.0	6241	0	-6.7131
SYNE3	6	0.015073	0.057514	0.725424	1362	4	-5.3918	0.11594	0.1159	1.0	1953	0	-5.3918
SLCO4C1	6	0.015111	0.057655	0.725424	1363	4	-4.9905	0.83955	0.83953	1.0	13100	0	-4.9905
CADM1	6	0.015122	0.057698	0.725424	1364	6	-5.954	0.98488	0.98481	1.0	16711	0	-5.954
KRTAP5-9	3	0.015128	0.057721	0.725424	1365	3	-7.0846	0.98487	0.98481	1.0	16710	0	-7.0846
ARSK	5	0.015136	0.057748	0.725424	1366	5	-5.626	0.98486	0.9848	1.0	16709	0	-5.626
RGMB	6	0.015153	0.057804	0.725424	1367	5	-6.8828	0.98265	0.98256	1.0	16648	0	-6.8828
MYH13	6	0.015168	0.057857	0.725424	1368	3	-5.5401	0.53957	0.53932	1.0	7431	0	-5.5401
APCDD1L	6	0.015183	0.057906	0.725424	1369	5	-6.9064	0.18419	0.184	1.0	3056	0	-6.9064
GNGT2	6	0.015193	0.057939	0.725424	1370	5	-5.9362	0.94908	0.94909	1.0	15728	0	-5.9362
KRTAP19-1	2	0.01521	0.058002	0.725424	1371	2	-5.192	0.98479	0.98473	1.0	16708	0	-5.192
NLRP3	6	0.015234	0.058068	0.725424	1372	6	-6.5144	0.98477	0.98471	1.0	16707	0	-6.5144
KRTAP24-1	3	0.01525	0.058133	0.725424	1373	2	-5.7082	0.77325	0.77295	1.0	11733	0	-5.7082
TARBP2	6	0.015256	0.058153	0.725424	1374	4	-4.9121	0.81668	0.81652	1.0	12615	0	-4.9121
HIF3A	6	0.015277	0.058224	0.725424	1375	4	-6.9176	0.96223	0.9622	1.0	16060	0	-6.9176
GJA5	4	0.015279	0.05823	0.725424	1376	3	-5.5354	0.54468	0.54449	1.0	7504	0	-5.5354
CSRNP1	6	0.015283	0.058246	0.725424	1377	5	-5.7879	0.87926	0.87928	1.0	14021	0	-5.7879
SLC36A2	6	0.015284	0.05825	0.725424	1378	5	-5.7927	0.77681	0.77657	1.0	11806	0	-5.7927
PTH1R	6	0.015292	0.058276	0.725424	1379	4	-6.3177	0.93281	0.93285	1.0	15315	0	-6.3177
FAN1	6	0.015304	0.05832	0.725424	1380	6	-6.3675	0.9847	0.98464	1.0	16705	0	-6.3675
CTNNB1	6	0.015306	0.05833	0.725424	1381	6	-4.9463	0.98469	0.98464	1.0	16704	0	-4.9463
TM9SF1	6	0.015308	0.058335	0.725424	1382	5	-6.6068	0.034098	0.035566	1.0	598	1	-6.6068
SLC26A1	6	0.015313	0.05835	0.725424	1383	5	-6.4126	0.82228	0.8222	1.0	12735	0	-6.4126
PPM1K	6	0.015315	0.058358	0.725424	1384	5	-5.6449	0.90245	0.90239	1.0	14587	0	-5.6449
MMAA	6	0.015318	0.058363	0.725424	1385	5	-6.4852	0.95603	0.95602	1.0	15903	0	-6.4852
MDGA1	6	0.015321	0.058372	0.725424	1387	4	-5.9089	0.71852	0.71809	1.0	10652	0	-5.9089
COL25A1	6	0.015321	0.058372	0.725424	1386	5	-5.8657	0.97722	0.97713	1.0	16471	0	-5.8657
C17orf64	5	0.015342	0.058452	0.725805	1388	4	-7.1269	0.95792	0.95787	1.0	15952	0	-7.1269
C15orf53	4	0.015351	0.058487	0.725805	1389	3	-6.0849	0.36505	0.36495	1.0	4977	0	-6.0849
FAM208B	6	0.015369	0.058545	0.725995	1390	5	-5.8193	0.8635	0.86349	1.0	13632	0	-5.8193
ZNF471	3	0.01541	0.058698	0.72669	1391	1	-3.548	0.074592	0.074682	1.0	1265	0	-3.548
PUM1	6	0.015427	0.058758	0.72669	1392	4	-6.0386	0.9461	0.94615	1.0	15652	0	-6.0386
DUSP7	6	0.015429	0.058766	0.72669	1393	5	-6.2412	0.5801	0.57999	1.0	8116	0	-6.2412
TRIM42	6	0.015439	0.058801	0.72669	1394	4	-4.8062	0.91645	0.9165	1.0	14919	0	-4.8062
KLHL10	6	0.015462	0.058881	0.72669	1395	6	-6.2601	0.98454	0.98448	1.0	16703	0	-6.2601
APPL1	6	0.015503	0.059027	0.72669	1396	2	-5.1532	0.54141	0.54122	1.0	7454	0	-5.1532
C9orf50	6	0.015513	0.059068	0.72669	1397	2	-3.1898	0.17551	0.17528	1.0	2929	0	-3.1898
PDZD4	6	0.015521	0.0591	0.72669	1398	5	-7.0103	0.88859	0.88859	1.0	14250	0	-7.0103
CHAD	6	0.015522	0.0591	0.72669	1399	6	-6.2181	0.98448	0.98442	1.0	16702	0	-6.2181
MAN1A2	6	0.015533	0.059132	0.72669	1400	4	-5.084	0.90317	0.90312	1.0	14606	0	-5.084
MCIDAS	6	0.015536	0.059142	0.72669	1401	5	-6.7728	0.80014	0.79998	1.0	12274	0	-6.7728
SPATA4	4	0.01554	0.059151	0.72669	1402	3	-5.7028	0.87913	0.87912	1.0	14016	0	-5.7028
FMN1	6	0.015545	0.059164	0.72669	1403	5	-5.7155	0.91664	0.91671	1.0	14922	0	-5.7155
ASPSCR1	6	0.015552	0.059191	0.72669	1404	5	-6.1887	0.96584	0.96585	1.0	16156	0	-6.1887
BRMS1L	4	0.015568	0.059252	0.726919	1405	2	-5.1742	0.69211	0.6916	1.0	10134	0	-5.1742
CPNE5	6	0.015605	0.059383	0.727804	1406	5	-6.3369	0.96122	0.96117	1.0	16039	0	-6.3369
RHAG	6	0.015618	0.05943	0.727804	1407	6	-5.3365	0.98438	0.98433	1.0	16699	0	-5.3365
DPPA4	5	0.015623	0.05945	0.727804	1408	5	-6.0067	0.98438	0.98433	1.0	16698	0	-6.0067
TRPC4AP	6	0.01569	0.059651	0.728339	1409	5	-5.4428	0.248	0.24801	1.0	3599	0	-5.4428
FOSL1	3	0.015692	0.059658	0.728339	1410	3	-4.16	0.98431	0.98425	1.0	16693	0	-4.16
RASSF5	6	0.015695	0.059665	0.728339	1411	5	-5.0602	0.8359	0.8359	1.0	13023	0	-5.0602
MORC3	6	0.015697	0.05967	0.728339	1412	3	-5.2601	0.10653	0.10651	1.0	1799	0	-5.2601
ANKRD13C	6	0.015712	0.059705	0.728339	1413	5	-6.5986	0.97537	0.97525	1.0	16421	0	-6.5986
ALDH1A1	6	0.015774	0.059895	0.72981	1414	4	-4.5373	0.61829	0.61808	1.0	8779	0	-4.5373
C11orf80	6	0.015784	0.05992	0.72981	1415	5	-5.7615	0.95789	0.95783	1.0	15950	0	-5.7615
CCNG2	3	0.015797	0.059953	0.72981	1416	2	-5.0384	0.47653	0.47632	1.0	6391	0	-5.0384
DNAJC27	4	0.015827	0.060037	0.729867	1417	3	-4.7891	0.61628	0.61606	1.0	8739	0	-4.7891
PAPD4	3	0.015843	0.060082	0.729867	1418	3	-6.3521	0.98416	0.98411	1.0	16689	0	-6.3521
VSTM1	5	0.015847	0.060091	0.729867	1419	5	-6.7079	0.98415	0.9841	1.0	16688	0	-6.7079
HLA-DRA	5	0.015859	0.060127	0.729867	1420	2	-4.4037	0.21141	0.21117	1.0	3200	0	-4.4037
FAM71B	6	0.015891	0.060224	0.730345	1421	4	-5.7001	0.94045	0.94047	1.0	15504	0	-5.7001
OR52B4	2	0.015901	0.060256	0.730345	1422	2	-5.9905	0.9841	0.98406	1.0	16686	0	-5.9905
PIGT	6	0.015924	0.060325	0.730345	1423	5	-6.5304	0.97773	0.97766	1.0	16485	0	-6.5304
CD207	6	0.015934	0.060348	0.730345	1424	4	-5.6251	0.40773	0.40747	1.0	5468	0	-5.6251
WDR66	6	0.015957	0.060419	0.730345	1425	3	-4.7387	0.93194	0.93199	1.0	15302	0	-4.7387
MAN1B1	6	0.01596	0.060424	0.730345	1426	3	-4.5006	0.048812	0.049742	1.0	840	1	-4.5006
ZNF195	3	0.016011	0.060567	0.730345	1427	3	-5.0909	0.98399	0.98393	1.0	16682	0	-5.0909
ASPN	1	0.016015	0.060579	0.730345	1428	1	-8.2636	0.98398	0.98393	1.0	16681	0	-8.2636
PRKACB	4	0.016016	0.060583	0.730345	1429	4	-4.6076	0.94202	0.94206	1.0	15544	0	-4.6076
FAM3B	6	0.016022	0.060599	0.730345	1430	5	-6.7688	0.92198	0.92205	1.0	15042	0	-6.7688
RS1	6	0.016034	0.060633	0.730345	1431	5	-4.8911	0.96794	0.96795	1.0	16215	0	-4.8911
SMCHD1	6	0.01608	0.060764	0.731418	1432	4	-4.4751	0.58144	0.58139	1.0	8143	0	-4.4751
HSPG2	6	0.016111	0.060849	0.731931	1433	5	-6.0376	0.97208	0.97202	1.0	16323	0	-6.0376
GDPD4	6	0.016137	0.060928	0.732366	1434	5	-5.4345	0.92397	0.924	1.0	15097	0	-5.4345
ATP1B4	6	0.016151	0.060973	0.732394	1435	5	-5.8815	0.97851	0.97846	1.0	16510	0	-5.8815
USP30	6	0.0162	0.061119	0.733642	1436	4	-5.3809	0.043823	0.044881	1.0	756	1	-5.3809
GPR55	6	0.016217	0.06117	0.733738	1437	3	-4.5884	0.019388	0.021734	0.990041	375	1	-4.5884
TNFRSF10C	5	0.016254	0.061278	0.734424	1438	4	-5.8245	0.92135	0.92146	1.0	15030	0	-5.8245
IRGM	3	0.016263	0.061312	0.734424	1439	3	-5.5434	0.98374	0.98368	1.0	16674	0	-5.5434
KIF26B	6	0.016283	0.061376	0.734678	1440	2	-5.4448	0.56183	0.56176	1.0	7794	0	-5.4448
APCS	2	0.016338	0.061544	0.735611	1441	2	-7.0859	0.98366	0.98361	1.0	16673	0	-7.0859
GP1BA	5	0.016345	0.061563	0.735611	1442	2	-6.0094	0.65779	0.65752	1.0	9494	0	-6.0094
GPR32	3	0.016391	0.061692	0.735611	1443	2	-5.507	0.44009	0.43961	1.0	5860	0	-5.507
ALOX12B	6	0.016404	0.061724	0.735611	1444	3	-5.187	0.77229	0.77199	1.0	11716	0	-5.187
BMF	6	0.016411	0.061744	0.735611	1445	4	-5.4998	0.92723	0.9273	1.0	15183	0	-5.4998
FAXDC2	6	0.016412	0.061747	0.735611	1446	4	-3.8452	0.92537	0.9254	1.0	15141	0	-3.8452
CLCA2	6	0.016424	0.06178	0.735611	1447	5	-6.2914	0.69234	0.69184	1.0	10140	0	-6.2914
LGR4	6	0.016467	0.06189	0.735611	1448	5	-4.8081	0.9451	0.94517	1.0	15620	0	-4.8081
CPLX4	4	0.016471	0.0619	0.735611	1449	4	-6.5023	0.96807	0.96808	1.0	16218	0	-6.5023
GLTPD1	6	0.016476	0.061911	0.735611	1450	4	-4.7262	0.12186	0.1218	1.0	2044	0	-4.7262
OR52R1	3	0.016482	0.061923	0.735611	1451	3	-3.8748	0.8899	0.88989	1.0	14287	0	-3.8748
AWAT1	6	0.0165	0.06198	0.735779	1452	5	-5.9208	0.94152	0.94156	1.0	15528	0	-5.9208
IER5L	6	0.016541	0.062092	0.735972	1453	3	-5.7873	0.73542	0.73498	1.0	10977	0	-5.7873
FRMD4A	6	0.016554	0.062128	0.735972	1454	5	-6.7238	0.97548	0.97536	1.0	16423	0	-6.7238
LAMTOR1	6	0.016589	0.062248	0.735972	1455	5	-4.2312	0.51379	0.51359	1.0	6989	0	-4.2312
F10	6	0.01659	0.06225	0.735972	1456	5	-5.6205	0.9402	0.94022	1.0	15498	0	-5.6205
ARHGEF11	6	0.016605	0.062299	0.735972	1457	3	-5.2795	0.75139	0.75095	1.0	11290	0	-5.2795
FAIM	2	0.016639	0.062402	0.735972	1458	2	-7.885	0.98336	0.9833	1.0	16666	0	-7.885
DNAJC5G	5	0.016641	0.062411	0.735972	1459	5	-5.2413	0.98336	0.98329	1.0	16665	0	-5.2413
CDHR3	6	0.016643	0.062415	0.735972	1460	5	-5.2652	0.92384	0.92386	1.0	15091	0	-5.2652
SULT4A1	6	0.016655	0.062448	0.735972	1461	3	-4.2316	0.71577	0.71524	1.0	10596	0	-4.2316
IKZF3	6	0.01667	0.062498	0.735972	1462	4	-5.796	0.18647	0.18623	1.0	3082	0	-5.796
LIPH	6	0.016679	0.062524	0.735972	1463	4	-4.2261	0.64912	0.64879	1.0	9350	0	-4.2261
CHCHD7	4	0.016691	0.062551	0.735972	1464	3	-5.2696	0.7453	0.74487	1.0	11179	0	-5.2696
GJB7	2	0.016695	0.062569	0.735972	1465	1	-4.824	0.71939	0.71897	1.0	10672	0	-4.824
MMP13	6	0.016705	0.062594	0.735972	1466	5	-6.2077	0.96052	0.96046	1.0	16024	0	-6.2077
ZNF547	1	0.016727	0.062668	0.73604	1467	1	-6.0501	0.98327	0.9832	1.0	16664	0	-6.0501
FMR1	6	0.016734	0.062686	0.73604	1468	4	-3.6614	0.12527	0.12519	1.0	2099	0	-3.6614
CRYBA2	6	0.016749	0.062728	0.73604	1469	3	-4.9831	0.44848	0.44809	1.0	5984	0	-4.9831
PTGS2	6	0.016809	0.062882	0.737344	1470	2	-4.5995	0.96537	0.96536	1.0	16141	0	-4.5995
ANKS1A	6	0.016849	0.063005	0.738074	1471	5	-5.7399	0.678	0.67751	1.0	9855	0	-5.7399
CHORDC1	5	0.016885	0.063111	0.738074	1472	2	-4.9098	0.30716	0.30705	1.0	4340	0	-4.9098
C15orf59	6	0.016888	0.063116	0.738074	1473	4	-5.9466	0.53937	0.53912	1.0	7427	0	-5.9466
DYTN	6	0.016899	0.063145	0.738074	1474	5	-5.4043	0.95958	0.95951	1.0	16002	0	-5.4043
PAX6	6	0.016903	0.063158	0.738074	1475	3	-5.2656	0.79319	0.79309	1.0	12122	0	-5.2656
MAP3K3	6	0.016929	0.063244	0.73822	1476	3	-5.9012	0.97238	0.9723	1.0	16333	0	-5.9012
C9orf72	2	0.016934	0.063256	0.73822	1477	2	-7.7544	0.97654	0.97644	1.0	16448	0	-7.7544
CD47	3	0.016964	0.06335	0.738576	1478	3	-4.067	0.98304	0.98295	1.0	16660	0	-4.067
TRPM1	6	0.016985	0.063408	0.738576	1479	5	-7.1173	0.95786	0.95781	1.0	15948	0	-7.1173
CAMSAP3	6	0.016994	0.063431	0.738576	1480	1	-5.0501	0.86895	0.8689	1.0	13756	0	-5.0501
PPP2R2D	4	0.017017	0.06349	0.738576	1481	4	-5.4745	0.98298	0.98291	1.0	16659	0	-5.4745
EPHX2	6	0.01702	0.063501	0.738576	1482	5	-6.5033	0.53511	0.53489	1.0	7359	0	-6.5033
ANKS6	6	0.017042	0.063579	0.738601	1483	3	-5.973	0.91871	0.91878	1.0	14971	0	-5.973
SRGAP1	6	0.017047	0.063589	0.738601	1484	4	-6.2531	0.92503	0.92507	1.0	15126	0	-6.2531
FAP	6	0.017067	0.063649	0.738686	1485	4	-6.1196	0.95077	0.95076	1.0	15778	0	-6.1196
ARAP2	6	0.017077	0.063682	0.738686	1486	3	-5.8743	0.94123	0.94128	1.0	15521	0	-5.8743
WDR16	6	0.01712	0.063819	0.739288	1487	3	-5.0622	0.051205	0.052044	1.0	884	1	-5.0622
POLN	6	0.017124	0.063828	0.739288	1488	3	-3.9617	0.55082	0.55065	1.0	7612	0	-3.9617
APBA1	6	0.017165	0.063943	0.739288	1489	5	-5.471	0.032309	0.033834	1.0	565	1	-5.471
DNAH5	6	0.017188	0.064003	0.739288	1490	3	-3.4946	0.080932	0.080968	1.0	1371	1	-3.4946
HEPH	6	0.01721	0.064069	0.739288	1491	5	-5.9063	0.90545	0.90541	1.0	14660	0	-5.9063
ZNF627	2	0.017238	0.064144	0.739288	1492	2	-7.7664	0.78704	0.78687	1.0	12005	0	-7.7664
NLGN2	6	0.017253	0.064177	0.739288	1493	2	-2.9974	0.099332	0.099354	1.0	1685	1	-2.9974
GNG13	4	0.017261	0.0642	0.739288	1494	2	-4.9753	0.6403	0.63988	1.0	9193	0	-4.9753
PSEN2	6	0.017262	0.0642	0.739288	1495	5	-5.8424	0.31142	0.31138	1.0	4368	0	-5.8424
ZNF304	6	0.017294	0.064305	0.739288	1496	4	-5.1553	0.88909	0.88908	1.0	14262	0	-5.1553
KANK1	6	0.017324	0.064397	0.739288	1497	5	-6.1844	0.94074	0.94076	1.0	15512	0	-6.1844
UBP1	6	0.017413	0.064641	0.739288	1498	4	-5.412	0.6566	0.65633	1.0	9476	0	-5.412
KCNJ16	4	0.017433	0.064691	0.739288	1499	4	-6.3824	0.98257	0.98249	1.0	16644	0	-6.3824
CASR	6	0.017434	0.064694	0.739288	1500	4	-4.3766	0.7047	0.70429	1.0	10375	0	-4.3766
ZDHHC6	3	0.017444	0.064725	0.739288	1501	3	-6.3146	0.98256	0.98247	1.0	16643	0	-6.3146
C14orf177	2	0.017459	0.064774	0.739288	1502	2	-6.4109	0.98254	0.98246	1.0	16642	0	-6.4109
RASGEF1B	5	0.017514	0.06493	0.739288	1503	4	-5.9383	0.11332	0.11332	1.0	1916	0	-5.9383
CYTL1	2	0.01752	0.064948	0.739288	1504	1	-6.2918	0.7134	0.71288	1.0	10549	0	-6.2918
ZNF148	5	0.017531	0.064969	0.739288	1505	5	-6.4899	0.98199	0.98194	1.0	16612	0	-6.4899
SELE	6	0.017536	0.06499	0.739288	1506	5	-6.1315	0.95866	0.9586	1.0	15976	0	-6.1315
CD55	6	0.017566	0.065072	0.739288	1507	4	-5.2831	0.0221	0.024214	0.990041	420	1	-5.2831
GANC	6	0.017577	0.065116	0.739288	1508	2	-3.2658	0.50936	0.50922	1.0	6926	0	-3.2658
CAPNS2	5	0.017581	0.065135	0.739288	1509	4	-5.8551	0.27297	0.27301	1.0	4172	0	-5.8551
CDK15	6	0.017597	0.065179	0.739288	1510	5	-5.779	0.92084	0.92094	1.0	15018	0	-5.779
RAB8A	6	0.017642	0.065284	0.739288	1511	4	-5.9124	0.9424	0.94244	1.0	15553	0	-5.9124
KLRF1	1	0.017658	0.065334	0.739288	1512	1	-6.2862	0.98234	0.98228	1.0	16636	0	-6.2862
BEND2	6	0.017659	0.065338	0.739288	1513	5	-6.6334	0.14972	0.1496	1.0	2493	0	-6.6334
HDHD1	5	0.017688	0.06542	0.739288	1514	5	-6.0052	0.98231	0.98225	1.0	16634	0	-6.0052
SHOC2	6	0.017702	0.065464	0.739288	1515	5	-6.1931	0.96204	0.96201	1.0	16057	0	-6.1931
IL4I1	6	0.017715	0.065491	0.739288	1516	5	-5.7968	0.97068	0.97063	1.0	16286	0	-5.7968
ZNF280A	4	0.017718	0.065499	0.739288	1517	4	-5.9967	0.98228	0.98222	1.0	16630	0	-5.9967
ANKRD62	4	0.017721	0.065504	0.739288	1518	4	-5.6909	0.98228	0.98222	1.0	16629	0	-5.6909
ARG1	6	0.017727	0.065526	0.739288	1519	4	-4.7253	0.81188	0.81174	1.0	12516	0	-4.7253
PARVB	6	0.017729	0.065532	0.739288	1520	5	-5.9057	0.95148	0.95149	1.0	15795	0	-5.9057
ABCA4	6	0.01774	0.06556	0.739288	1521	3	-5.8845	0.53338	0.53316	1.0	7333	0	-5.8845
SLC35E3	6	0.017741	0.065565	0.739288	1522	5	-5.2257	0.90406	0.90404	1.0	14624	0	-5.2257
MITD1	5	0.017757	0.065619	0.739288	1523	5	-5.8199	0.98224	0.98218	1.0	16626	0	-5.8199
TM4SF18	2	0.017759	0.065622	0.739288	1524	2	-6.6827	0.85007	0.85008	1.0	13313	0	-6.6827
VLDLR	6	0.017771	0.065653	0.739288	1525	4	-4.3353	0.8106	0.81046	1.0	12491	0	-4.3353
CCDC79	6	0.017822	0.065788	0.739288	1526	5	-3.4899	0.98084	0.9808	1.0	16584	0	-3.4899
HTR5A	5	0.017831	0.06581	0.739288	1527	4	-5.4284	0.96423	0.96423	1.0	16109	0	-5.4284
RAB3GAP1	6	0.017832	0.065815	0.739288	1528	4	-4.6594	0.088743	0.088725	1.0	1493	1	-4.6594
STK31	6	0.017836	0.065829	0.739288	1529	3	-4.6947	0.48821	0.48807	1.0	6589	0	-4.6947
BRSK1	6	0.017837	0.06583	0.739288	1530	5	-5.6638	0.64496	0.64464	1.0	9274	0	-5.6638
GDF5	6	0.017842	0.065842	0.739288	1531	4	-5.1258	0.17332	0.17313	1.0	2890	0	-5.1258
DYNAP	2	0.017849	0.065863	0.739288	1532	2	-7.5386	0.98215	0.98209	1.0	16624	0	-7.5386
TMEM120B	6	0.0179	0.065995	0.739288	1533	4	-3.9849	0.88539	0.88536	1.0	14158	0	-3.9849
MT2A	2	0.017902	0.065998	0.739288	1534	2	-7.7483	0.9821	0.98204	1.0	16621	0	-7.7483
LRRC8D	5	0.017921	0.066053	0.739288	1535	5	-6.7254	0.98208	0.98202	1.0	16619	0	-6.7254
STAM	6	0.01794	0.066112	0.739288	1536	5	-6.2084	0.9799	0.97985	1.0	16555	0	-6.2084
TAOK3	6	0.017943	0.066118	0.739288	1537	5	-5.839	0.96969	0.96967	1.0	16265	0	-5.839
EFHC2	6	0.01795	0.066137	0.739288	1538	4	-5.009	0.95025	0.95026	1.0	15764	0	-5.009
CNIH4	5	0.01796	0.066174	0.739288	1539	3	-6.0826	0.21141	0.21117	1.0	3211	0	-6.0826
PDXP	3	0.017961	0.066177	0.739288	1540	3	-5.8999	0.98204	0.98198	1.0	16615	0	-5.8999
TPD52	6	0.017965	0.066193	0.739288	1541	4	-4.771	0.88108	0.88106	1.0	14061	0	-4.771
AURKA	3	0.017976	0.066221	0.739288	1542	1	-4.2609	0.33117	0.33112	1.0	4594	0	-4.2609
RNASE13	4	0.018001	0.066289	0.739288	1543	4	-4.2333	0.982	0.98195	1.0	16613	0	-4.2333
TCF4	6	0.018007	0.066311	0.739288	1544	2	-3.921	0.47562	0.4754	1.0	6378	0	-3.921
LDHC	5	0.018023	0.066345	0.739288	1545	4	-4.4803	0.30968	0.30964	1.0	4352	0	-4.4803
TEC	6	0.01803	0.066363	0.739288	1546	4	-5.0487	0.42939	0.42888	1.0	5726	0	-5.0487
GLB1L	6	0.018035	0.066377	0.739288	1547	5	-5.2336	0.92478	0.92483	1.0	15116	0	-5.2336
HRG	6	0.01805	0.066433	0.739288	1548	3	-3.9527	0.248	0.24801	1.0	3951	0	-3.9527
TMPRSS11A	6	0.018058	0.066458	0.739288	1549	4	-5.8835	0.92549	0.92553	1.0	15143	0	-5.8835
SERPINA9	6	0.018065	0.066479	0.739288	1550	5	-5.3443	0.97801	0.97794	1.0	16491	0	-5.3443
SFXN3	6	0.018107	0.066595	0.739292	1551	5	-5.8237	0.93124	0.93131	1.0	15282	0	-5.8237
NRL	5	0.018111	0.066601	0.739292	1552	3	-5.2594	0.89244	0.89246	1.0	14351	0	-5.2594
TRO	6	0.018125	0.066643	0.739292	1553	5	-6.297	0.9648	0.96478	1.0	16129	0	-6.297
AADAT	5	0.018147	0.066691	0.739292	1554	4	-4.0106	0.11088	0.11086	1.0	1872	0	-4.0106
JOSD2	6	0.018159	0.066724	0.739292	1555	2	-2.2469	0.090869	0.090865	1.0	1556	1	-2.2469
SPHKAP	6	0.018172	0.066752	0.739292	1556	4	-6.4654	0.48042	0.4802	1.0	6466	0	-6.4654
HAS1	6	0.018183	0.066782	0.739292	1557	5	-4.6169	0.68285	0.68238	1.0	9955	0	-4.6169
EEPD1	6	0.018196	0.066822	0.739292	1558	4	-6.6585	0.92288	0.92291	1.0	15061	0	-6.6585
PDZD9	6	0.018224	0.066903	0.739474	1559	5	-4.3007	0.90639	0.90636	1.0	14680	0	-4.3007
PROX1	6	0.018232	0.066925	0.739474	1560	5	-5.774	0.87026	0.87024	1.0	13787	0	-5.774
EDEM3	6	0.018284	0.067081	0.739824	1561	5	-6.6232	0.58523	0.58512	1.0	8200	0	-6.6232
DEAF1	6	0.018289	0.067094	0.739824	1562	3	-2.132	0.39654	0.39638	1.0	5337	0	-2.132
ZMIZ2	6	0.018296	0.067124	0.739824	1563	4	-5.4719	0.87898	0.87898	1.0	14010	0	-5.4719
DSC3	6	0.018317	0.067182	0.739824	1564	5	-6.1958	0.85297	0.85297	1.0	13388	0	-6.1958
KMO	5	0.018337	0.067241	0.739824	1565	5	-4.8571	0.98166	0.98162	1.0	16604	0	-4.8571
GNG2	3	0.018338	0.067242	0.739824	1566	3	-6.1056	0.98166	0.98162	1.0	16603	0	-6.1056
C8B	6	0.018353	0.067288	0.739824	1567	4	-3.8764	0.95166	0.95167	1.0	15800	0	-3.8764
HDX	6	0.018356	0.0673	0.739824	1568	5	-6.5237	0.87368	0.87367	1.0	13882	0	-6.5237
OR6C2	2	0.01841	0.067446	0.740962	1569	2	-4.0854	0.98159	0.98154	1.0	16601	0	-4.0854
F13A1	6	0.018452	0.067563	0.741319	1570	2	-4.7946	0.68338	0.6829	1.0	9966	0	-4.7946
RRP8	6	0.018463	0.067593	0.741319	1571	4	-3.589	0.068801	0.069046	1.0	1165	1	-3.589
MCU	6	0.018473	0.067624	0.741319	1572	5	-4.2326	0.97448	0.97439	1.0	16395	0	-4.2326
IDO1	6	0.018483	0.067651	0.741319	1573	2	-5.2735	0.248	0.24801	1.0	3567	0	-5.2735
ZNF410	6	0.018501	0.067702	0.741378	1574	5	-6.12	0.92774	0.92782	1.0	15196	0	-6.12
UGT8	5	0.018532	0.067776	0.741378	1575	4	-5.1224	0.91057	0.91051	1.0	14767	0	-5.1224
ASAH1	6	0.018548	0.067814	0.741378	1576	1	-5.055	0.85421	0.85425	1.0	13409	0	-5.055
ARL5C	6	0.01855	0.067828	0.741378	1577	5	-6.2869	0.058664	0.059234	1.0	1002	1	-6.2869
DLL4	6	0.018578	0.067916	0.741868	1578	3	-4.3962	0.61658	0.6164	1.0	8745	0	-4.3962
TRMT1L	6	0.018598	0.067982	0.742076	1579	5	-5.7699	0.69306	0.6925	1.0	10153	0	-5.7699
PNPLA4	5	0.018613	0.068021	0.742076	1580	1	-5.287	0.85622	0.85623	1.0	13451	0	-5.287
BRWD3	6	0.018668	0.068171	0.743241	1581	5	-6.9112	0.98089	0.98084	1.0	16585	0	-6.9112
CYP24A1	6	0.018742	0.068436	0.743938	1582	4	-4.9501	0.1144	0.11438	1.0	1935	0	-4.9501
ALOX5AP	6	0.018752	0.068465	0.743938	1583	5	-6.1821	0.55455	0.55442	1.0	7685	0	-6.1821
TRUB1	6	0.018777	0.068526	0.743938	1584	4	-4.9494	0.80319	0.80307	1.0	12349	0	-4.9494
LYPD1	6	0.018784	0.068546	0.743938	1585	5	-5.1019	0.52644	0.52622	1.0	7209	0	-5.1019
MED17	6	0.018806	0.068608	0.743938	1586	1	-2.7269	0.16804	0.16789	1.0	2761	0	-2.7269
OR13F1	4	0.018822	0.068651	0.743938	1587	4	-6.0112	0.98118	0.98114	1.0	16595	0	-6.0112
CREB3L2	6	0.018871	0.068785	0.743938	1588	5	-5.7807	0.51774	0.51752	1.0	7066	0	-5.7807
FYTTD1	6	0.018904	0.068875	0.743938	1589	5	-6.2011	0.97207	0.97201	1.0	16322	0	-6.2011
LRTM1	6	0.018933	0.068943	0.743938	1590	4	-4.529	0.68017	0.6797	1.0	9901	0	-4.529
C5orf42	6	0.018936	0.068948	0.743938	1591	4	-5.2622	0.49248	0.49234	1.0	6660	0	-5.2622
UPP2	6	0.018966	0.06903	0.743938	1592	5	-4.7438	0.077927	0.07797	1.0	1321	1	-4.7438
KCTD8	6	0.018976	0.069055	0.743938	1593	3	-3.9944	0.75771	0.7573	1.0	11415	0	-3.9944
KRTDAP	4	0.01898	0.069062	0.743938	1594	3	-5.4351	0.55043	0.55023	1.0	7604	0	-5.4351
NAGK	6	0.01898	0.069063	0.743938	1595	5	-4.3425	0.85768	0.85769	1.0	13485	0	-4.3425
ZMYM6NB	6	0.019	0.069111	0.743938	1596	2	-2.3777	0.16352	0.1635	1.0	2691	0	-2.3777
INSL4	2	0.01903	0.069193	0.743938	1597	2	-3.3009	0.98097	0.98094	1.0	16588	0	-3.3009
PKHD1L1	6	0.019043	0.069238	0.743938	1598	5	-6.2759	0.98214	0.98208	1.0	16623	0	-6.2759
PPP1R26	4	0.019047	0.069249	0.743938	1599	4	-7.5295	0.952	0.95202	1.0	15813	0	-7.5295
OR5B21	3	0.019061	0.069283	0.743938	1600	2	-5.7937	0.85896	0.859	1.0	13517	0	-5.7937
CDC40	6	0.019065	0.069296	0.743938	1601	2	-4.0308	0.46706	0.46668	1.0	6245	0	-4.0308
NDUFA7	5	0.019068	0.069303	0.743938	1602	4	-7.1568	0.96653	0.96656	1.0	16178	0	-7.1568
METTL21C	6	0.019072	0.06931	0.743938	1603	4	-5.7718	0.86747	0.86744	1.0	13723	0	-5.7718
RRAGB	3	0.019093	0.069366	0.743938	1604	3	-6.245	0.98091	0.98087	1.0	16586	0	-6.245
RSRC1	5	0.019099	0.069383	0.743938	1605	4	-4.8095	0.75096	0.75053	1.0	11277	0	-4.8095
PRTFDC1	6	0.019101	0.069388	0.743938	1606	5	-5.2885	0.8751	0.87512	1.0	13910	0	-5.2885
PGP	6	0.019103	0.069397	0.743938	1607	4	-7.1841	0.97252	0.97243	1.0	16337	0	-7.1841
CLDND2	6	0.019104	0.0694	0.743938	1608	4	-3.1104	0.52058	0.52035	1.0	7107	0	-3.1104
FNBP1	6	0.01914	0.069498	0.744353	1609	5	-4.4136	0.80238	0.80223	1.0	12330	0	-4.4136
IFIT2	5	0.019174	0.069599	0.744353	1610	5	-5.0842	0.98083	0.98079	1.0	16583	0	-5.0842
ZBTB39	5	0.019188	0.069632	0.744353	1611	5	-6.6947	0.98081	0.98077	1.0	16581	0	-6.6947
C22orf46	6	0.019194	0.06965	0.744353	1612	2	-5.2557	0.058601	0.059171	1.0	1001	1	-5.2557
FES	6	0.01926	0.069826	0.744353	1613	5	-6.7354	0.83411	0.83409	1.0	12995	0	-6.7354
ATP8A1	6	0.019288	0.069902	0.744353	1614	5	-6.7724	0.77769	0.77746	1.0	11820	0	-6.7724
ZNF791	2	0.019297	0.069928	0.744353	1615	2	-7.1437	0.9807	0.98066	1.0	16579	0	-7.1437
SLC30A1	5	0.019314	0.069976	0.744353	1616	3	-5.3942	0.80426	0.80414	1.0	12372	0	-5.3942
CLEC4D	3	0.019319	0.069995	0.744353	1617	3	-4.7987	0.98068	0.98064	1.0	16578	0	-4.7987
SLC5A10	6	0.019324	0.070003	0.744353	1618	3	-5.7346	0.1515	0.15141	1.0	2518	0	-5.7346
PTPRM	6	0.019332	0.07003	0.744353	1619	4	-4.637	0.16244	0.1624	1.0	2677	0	-4.637
STRA8	6	0.019388	0.070189	0.744353	1620	3	-5.4925	0.77119	0.77092	1.0	11695	0	-5.4925
CLLU1OS	2	0.019425	0.070296	0.744353	1621	2	-6.6044	0.98058	0.98055	1.0	16577	0	-6.6044
PTH2R	6	0.019453	0.070384	0.744353	1622	3	-2.3952	0.071831	0.072026	1.0	1215	1	-2.3952
CDA	6	0.019454	0.070387	0.744353	1623	5	-3.0216	0.84705	0.84707	1.0	13248	0	-3.0216
LRRC4C	5	0.019475	0.070454	0.744353	1624	3	-6.1575	0.96187	0.96184	1.0	16053	0	-6.1575
FAM179B	6	0.019498	0.070515	0.744353	1625	4	-6.7655	0.009261	0.012253	0.973993	213	1	-6.7655
COL4A5	6	0.019518	0.070578	0.744353	1626	3	-5.5423	0.3916	0.39144	1.0	5283	0	-5.5423
TRIM52	5	0.019553	0.070673	0.744353	1627	3	-4.9222	0.95066	0.95066	1.0	15775	0	-4.9222
TMEM178B	6	0.019582	0.070759	0.744353	1628	5	-5.7244	0.88336	0.88337	1.0	14110	0	-5.7244
HIGD1A	1	0.019585	0.070764	0.744353	1629	1	-4.7021	0.98042	0.9804	1.0	16575	0	-4.7021
SELP	6	0.019593	0.07079	0.744353	1630	5	-6.1642	0.97493	0.9748	1.0	16407	0	-6.1642
PKIA	1	0.019596	0.070799	0.744353	1631	1	-5.3885	0.9804	0.98039	1.0	16574	0	-5.3885
PSME4	6	0.019598	0.070803	0.744353	1632	5	-6.7533	0.51656	0.51636	1.0	7044	0	-6.7533
NEURL1B	6	0.019625	0.070872	0.744353	1633	5	-5.3045	0.89652	0.89652	1.0	14454	0	-5.3045
HES2	5	0.019628	0.070881	0.744353	1634	5	-4.9537	0.98037	0.98035	1.0	16573	0	-4.9537
GPR119	5	0.019637	0.0709	0.744353	1635	4	-5.8633	0.96765	0.96766	1.0	16207	0	-5.8633
KIF2B	4	0.019643	0.070916	0.744353	1636	4	-4.7238	0.98036	0.98034	1.0	16571	0	-4.7238
FGG	5	0.019647	0.070924	0.744353	1637	3	-5.2924	0.81219	0.81206	1.0	12524	0	-5.2924
MSH3	6	0.019656	0.070951	0.744353	1638	4	-5.2457	0.4273	0.42681	1.0	5700	0	-5.2457
SYTL1	6	0.019676	0.071009	0.744353	1639	4	-4.7816	0.1551	0.15505	1.0	2578	0	-4.7816
PPP5C	6	0.019711	0.071116	0.744353	1640	3	-5.9819	0.91093	0.91089	1.0	14774	0	-5.9819
RSPH9	6	0.019721	0.071142	0.744353	1641	4	-6.0797	0.78631	0.78611	1.0	11990	0	-6.0797
ZIM2	6	0.019743	0.071199	0.744353	1642	3	-5.7179	0.17377	0.17357	1.0	2899	0	-5.7179
YTHDC2	6	0.019748	0.071216	0.744353	1643	3	-6.067	0.5474	0.54716	1.0	7546	0	-6.067
NEUROG2	6	0.01976	0.071255	0.744353	1644	5	-5.5085	0.94716	0.94718	1.0	15683	0	-5.5085
RNF217	6	0.019763	0.071262	0.744353	1645	5	-6.0136	0.96953	0.96952	1.0	16258	0	-6.0136
TRIM6	6	0.019775	0.071294	0.744353	1646	5	-7.108	0.94907	0.94908	1.0	15727	0	-7.108
RPS24	5	0.019786	0.071319	0.744353	1647	5	-5.4243	0.98021	0.98017	1.0	16567	0	-5.4243
HOXB5	6	0.019788	0.071324	0.744353	1648	4	-5.3422	0.90952	0.90949	1.0	14745	0	-5.3422
PLEKHA3	3	0.019796	0.071346	0.744353	1649	3	-6.6521	0.9802	0.98016	1.0	16566	0	-6.6521
NME8	6	0.019809	0.071387	0.744353	1650	4	-6.1902	0.65854	0.65825	1.0	9505	0	-6.1902
JRKL	4	0.019814	0.071405	0.744353	1651	4	-6.2719	0.98019	0.98014	1.0	16565	0	-6.2719
SFXN5	6	0.019822	0.071427	0.744353	1652	5	-4.9198	0.42432	0.42388	1.0	5671	0	-4.9198
TRAK2	6	0.019837	0.071472	0.744353	1653	5	-3.8905	0.43502	0.43452	1.0	5804	0	-3.8905
RORB	6	0.019845	0.071496	0.744353	1654	5	-5.8944	0.82104	0.82097	1.0	12706	0	-5.8944
AK9	6	0.019848	0.071503	0.744353	1655	4	-5.9232	0.6894	0.68885	1.0	10077	0	-5.9232
CD300LD	6	0.019852	0.071512	0.744353	1656	4	-5.2011	0.8165	0.81636	1.0	12612	0	-5.2011
IL18BP	6	0.01988	0.071598	0.7448	1657	3	-5.3014	0.72991	0.72944	1.0	10862	0	-5.3014
ARHGAP5	4	0.019911	0.071694	0.745354	1658	4	-6.158	0.98009	0.98004	1.0	16562	0	-6.158
C7orf63	6	0.019957	0.071824	0.746254	1659	4	-4.6752	0.77643	0.77617	1.0	11797	0	-4.6752
RNF144B	6	0.020006	0.071963	0.747247	1660	4	-5.8845	0.96343	0.96343	1.0	16090	0	-5.8845
PRR12	6	0.020028	0.072028	0.747343	1661	5	-6.0222	0.7458	0.74537	1.0	11189	0	-6.0222
CIDEA	6	0.02004	0.072059	0.747343	1662	5	-4.9811	0.070781	0.070999	1.0	1200	1	-4.9811
FAM32A	2	0.020059	0.072115	0.747471	1663	2	-5.68	0.97994	0.9799	1.0	16557	0	-5.68
RAB7A	6	0.020078	0.072174	0.747635	1664	4	-6.6616	0.71697	0.71648	1.0	10622	0	-6.6616
COL3A1	6	0.020099	0.072226	0.747727	1665	4	-6.4519	0.93358	0.93364	1.0	15332	0	-6.4519
CLEC11A	6	0.020164	0.072414	0.748383	1666	4	-5.2714	0.72069	0.72027	1.0	10689	0	-5.2714
CHURC1	5	0.020182	0.072474	0.748383	1667	4	-6.9727	0.032876	0.034408	1.0	576	1	-6.9727
HIVEP1	6	0.020185	0.072487	0.748383	1668	5	-5.711	0.9738	0.97367	1.0	16377	0	-5.711
FCRL2	6	0.020195	0.072514	0.748383	1669	5	-5.5469	0.94611	0.94616	1.0	15653	0	-5.5469
SH3BGRL	4	0.020196	0.072515	0.748383	1670	4	-6.4528	0.9798	0.97976	1.0	16551	0	-6.4528
UPK1B	5	0.020212	0.072569	0.748383	1671	4	-6.2375	0.60326	0.60309	1.0	8525	0	-6.2375
BNC2	6	0.020237	0.072634	0.748383	1672	5	-5.0892	0.82516	0.82511	1.0	12807	0	-5.0892
SNX30	6	0.020238	0.072637	0.748383	1673	4	-5.1761	0.68846	0.68796	1.0	10061	0	-5.1761
H2AFY2	6	0.020272	0.072728	0.748595	1674	4	-6.0751	0.044835	0.045869	1.0	772	1	-6.0751
DYNC2H1	6	0.020277	0.072744	0.748595	1675	3	-4.7337	0.96586	0.96587	1.0	16157	0	-4.7337
PALLD	6	0.020293	0.072795	0.748668	1676	5	-6.1483	0.9671	0.96711	1.0	16193	0	-6.1483
CRHBP	6	0.020316	0.072853	0.748818	1677	3	-5.664	0.92181	0.92191	1.0	15038	0	-5.664
ACOT4	2	0.020354	0.072967	0.749158	1678	2	-6.4625	0.97965	0.97962	1.0	16548	0	-6.4625
AJAP1	6	0.020357	0.072973	0.749158	1679	3	-5.141	0.75129	0.75085	1.0	11286	0	-5.141
C1orf158	6	0.020411	0.073137	0.750116	1680	5	-5.6463	0.82598	0.82595	1.0	12823	0	-5.6463
NINL	6	0.02042	0.07316	0.750116	1681	5	-6.3086	0.92336	0.92338	1.0	15074	0	-6.3086
TSHZ1	6	0.020469	0.073312	0.750116	1682	5	-4.4149	0.8177	0.81757	1.0	12641	0	-4.4149
SHC4	6	0.020485	0.073352	0.750116	1683	5	-4.3581	0.8341	0.83407	1.0	12994	0	-4.3581
FBXL16	6	0.020487	0.073356	0.750116	1684	2	-4.616	0.58914	0.58909	1.0	8260	0	-4.616
SLC2A9	6	0.0205	0.073396	0.750116	1685	5	-5.9495	0.92874	0.92882	1.0	15228	0	-5.9495
RNF148	5	0.020539	0.073507	0.750116	1686	3	-5.8574	0.88735	0.88733	1.0	14220	0	-5.8574
IQCF3	5	0.020553	0.073544	0.750116	1687	2	-5.5186	0.70976	0.70927	1.0	10486	0	-5.5186
FAM26E	6	0.020577	0.073616	0.750116	1688	4	-6.0296	0.85952	0.85953	1.0	13530	0	-6.0296
ERAP2	6	0.020595	0.073661	0.750116	1689	4	-4.1981	0.18175	0.18158	1.0	3024	0	-4.1981
PRCC	6	0.020616	0.073717	0.750116	1690	1	-4.9081	0.76804	0.76781	1.0	11630	0	-4.9081
DCAF6	6	0.020616	0.073717	0.750116	1691	5	-5.6401	0.93516	0.93525	1.0	15373	0	-5.6401
CXorf64	5	0.020656	0.073822	0.750116	1692	5	-5.1445	0.97934	0.97931	1.0	16540	0	-5.1445
ADIPOR2	6	0.020661	0.073838	0.750116	1693	5	-6.6456	0.97482	0.9747	1.0	16403	0	-6.6456
MYNN	5	0.020671	0.073865	0.750116	1694	5	-6.5134	0.97933	0.97929	1.0	16539	0	-6.5134
TRAF3IP1	6	0.020673	0.073869	0.750116	1695	5	-5.6245	0.82267	0.82261	1.0	12744	0	-5.6245
B4GALNT1	6	0.020679	0.073891	0.750116	1696	5	-4.9732	0.78794	0.78783	1.0	12024	0	-4.9732
CAPN2	6	0.02068	0.073892	0.750116	1697	4	-5.9452	0.13893	0.13872	1.0	2344	0	-5.9452
IDO2	6	0.020709	0.073962	0.750116	1698	4	-3.9198	0.036839	0.038194	1.0	646	1	-3.9198
C10orf82	3	0.02072	0.073993	0.750116	1699	2	-5.118	0.83595	0.83595	1.0	13024	0	-5.118
BCAR1	6	0.020745	0.074074	0.750116	1700	3	-4.5082	0.13702	0.13686	1.0	2320	0	-4.5082
LPAR5	5	0.020759	0.074116	0.750116	1701	5	-6.0003	0.97924	0.97921	1.0	16534	0	-6.0003
CD3D	6	0.020803	0.07424	0.750116	1702	4	-3.1579	0.5962	0.59599	1.0	8387	0	-3.1579
PHF3	6	0.02084	0.074332	0.750116	1703	4	-6.094	0.56493	0.56481	1.0	7845	0	-6.094
FPR3	4	0.020849	0.074359	0.750116	1704	4	-6.283	0.96013	0.96007	1.0	16016	0	-6.283
MNDA	4	0.020858	0.074384	0.750116	1705	4	-6.1212	0.97914	0.97911	1.0	16530	0	-6.1212
SGPP1	6	0.020862	0.074395	0.750116	1706	4	-3.9191	0.54423	0.54401	1.0	7498	0	-3.9191
ANKS4B	4	0.020864	0.074397	0.750116	1707	3	-4.0957	0.76671	0.76641	1.0	11600	0	-4.0957
ENPP4	6	0.020874	0.074427	0.750116	1708	3	-4.808	0.7243	0.72389	1.0	10756	0	-4.808
FAM193A	6	0.02088	0.07444	0.750116	1709	5	-5.3217	0.77906	0.77881	1.0	11847	0	-5.3217
ANO10	6	0.020882	0.074447	0.750116	1710	4	-5.2992	0.16233	0.16228	1.0	2675	0	-5.2992
NUP37	3	0.0209	0.074494	0.750116	1711	3	-3.9287	0.9791	0.97907	1.0	16529	0	-3.9287
KIAA2018	5	0.020912	0.074528	0.750116	1712	4	-7.1773	0.037929	0.039226	1.0	662	1	-7.1773
FCHO2	6	0.020928	0.074581	0.750116	1713	4	-6.5868	0.84727	0.84728	1.0	13252	0	-6.5868
FAM26D	4	0.020933	0.074589	0.750116	1714	4	-5.8345	0.97907	0.97903	1.0	16528	0	-5.8345
PRKCQ	6	0.020956	0.074659	0.750216	1715	5	-6.525	0.087039	0.087011	1.0	1462	1	-6.525
USP27X	5	0.020965	0.074687	0.750216	1716	5	-6.0529	0.97904	0.97899	1.0	16526	0	-6.0529
WAS	6	0.021003	0.074797	0.750892	1717	3	-4.8601	0.11926	0.1192	1.0	2008	0	-4.8601
NUB1	6	0.021037	0.074897	0.751055	1718	5	-6.263	0.17259	0.17237	1.0	2820	0	-6.263
KIF5B	6	0.021038	0.074901	0.751055	1719	5	-6.8292	0.96151	0.96145	1.0	16045	0	-6.8292
CHRM2	4	0.021056	0.074962	0.751197	1720	4	-5.9789	0.97894	0.9789	1.0	16525	0	-5.9789
OSBPL8	6	0.021072	0.075006	0.751197	1721	3	-4.9625	0.042556	0.043664	1.0	734	1	-4.9625
FAM155B	6	0.021094	0.075076	0.751197	1722	5	-5.8178	0.75548	0.75503	1.0	11367	0	-5.8178
STS	6	0.0211	0.075089	0.751197	1723	5	-4.1093	0.91632	0.91637	1.0	14914	0	-4.1093
GUSB	6	0.021132	0.075174	0.751339	1724	4	-5.8278	0.76069	0.76032	1.0	11470	0	-5.8278
PRF1	6	0.021138	0.075191	0.751339	1725	5	-5.1035	0.88797	0.88795	1.0	14232	0	-5.1035
KCNA5	5	0.021181	0.075302	0.751339	1726	3	-5.6834	0.76962	0.76936	1.0	11665	0	-5.6834
TTC18	6	0.02119	0.075326	0.751339	1727	5	-4.3478	0.5997	0.59955	1.0	8458	0	-4.3478
AMHR2	6	0.021197	0.075344	0.751339	1728	2	-5.0552	0.78149	0.78127	1.0	11890	0	-5.0552
SLC6A5	6	0.021205	0.075365	0.751339	1729	3	-5.5895	0.84657	0.84654	1.0	13240	0	-5.5895
KIAA0754	5	0.021245	0.075489	0.751998	1730	4	-5.5841	0.74441	0.74395	1.0	11162	0	-5.5841
HIPK3	6	0.021261	0.075539	0.751998	1731	1	-4.7957	0.047425	0.048424	1.0	818	1	-4.7957
MTL5	6	0.021269	0.075562	0.751998	1732	5	-5.7758	0.33512	0.3351	1.0	4636	0	-5.7758
STRAP	1	0.021304	0.075669	0.752233	1733	1	-5.83	0.9787	0.97865	1.0	16518	0	-5.83
LCNL1	5	0.021306	0.075673	0.752233	1734	3	-3.5591	0.4882	0.48806	1.0	6588	0	-3.5591
ANKZF1	6	0.02139	0.075919	0.754247	1735	3	-3.9615	0.048623	0.049572	1.0	836	1	-3.9615
C8orf34	6	0.021465	0.076129	0.755894	1736	5	-3.8543	0.90325	0.90322	1.0	14608	0	-3.8543
ZCCHC4	6	0.021515	0.076287	0.756358	1737	5	-5.6617	0.98034	0.98032	1.0	16570	0	-5.6617
C17orf74	6	0.021519	0.076302	0.756358	1738	2	-4.7209	0.89628	0.89628	1.0	14447	0	-4.7209
LDLRAD2	6	0.021521	0.076307	0.756358	1739	5	-5.4699	0.96671	0.96674	1.0	16183	0	-5.4699
ONECUT2	6	0.021589	0.076504	0.757826	1740	5	-6.3004	0.92353	0.92354	1.0	15081	0	-6.3004
NIN	6	0.021624	0.076598	0.757826	1741	4	-5.1197	0.48338	0.48326	1.0	6508	0	-5.1197
SSNA1	5	0.021625	0.076599	0.757826	1742	3	-4.7008	0.13601	0.13589	1.0	2304	0	-4.7008
C1orf115	6	0.021648	0.076664	0.757826	1743	4	-6.1351	0.96812	0.96813	1.0	16223	0	-6.1351
RNF213	6	0.021652	0.076675	0.757826	1744	4	-5.5396	0.57158	0.57145	1.0	7966	0	-5.5396
AKNA	6	0.02173	0.076897	0.758896	1745	5	-5.7966	0.59607	0.59587	1.0	8386	0	-5.7966
ENKUR	3	0.02176	0.07699	0.758896	1746	2	-3.9842	0.4854	0.48527	1.0	6541	0	-3.9842
PPME1	6	0.021763	0.076997	0.758896	1747	5	-7.0901	0.79349	0.79337	1.0	12127	0	-7.0901
PLD6	6	0.021777	0.077034	0.758896	1748	4	-4.0683	0.16335	0.16333	1.0	2688	0	-4.0683
DMRTB1	6	0.02178	0.077039	0.758896	1749	4	-4.1335	0.57536	0.57518	1.0	8042	0	-4.1335
NEO1	6	0.021792	0.077071	0.758896	1750	5	-5.1903	0.78646	0.78626	1.0	11995	0	-5.1903
HPCAL1	4	0.021798	0.077092	0.758896	1751	3	-5.1791	0.23314	0.23304	1.0	3331	0	-5.1791
MYH8	6	0.02182	0.07714	0.758937	1752	5	-5.5014	0.88725	0.88722	1.0	14217	0	-5.5014
DCAF13	6	0.02186	0.077258	0.759613	1753	4	-6.4831	0.62794	0.6277	1.0	8967	0	-6.4831
ACAT1	6	0.021872	0.077297	0.759613	1754	5	-5.5461	0.90551	0.90547	1.0	14661	0	-5.5461
GLYR1	6	0.021897	0.077372	0.759919	1755	4	-5.6975	0.56637	0.56624	1.0	7868	0	-5.6975
HIAT1	6	0.021951	0.077529	0.760758	1756	5	-6.359	0.91231	0.91229	1.0	14812	0	-6.359
ASPH	6	0.021971	0.077595	0.760758	1757	4	-6.2149	0.88007	0.88006	1.0	14036	0	-6.2149
CCDC85C	6	0.021976	0.077606	0.760758	1758	5	-6.464	0.95936	0.95932	1.0	15997	0	-6.464
TUSC5	6	0.021987	0.077634	0.760758	1759	2	-3.339	0.248	0.24801	1.0	3574	0	-3.339
RLBP1	6	0.022027	0.077759	0.761552	1760	5	-4.7431	0.97992	0.97988	1.0	16556	0	-4.7431
OR52E4	3	0.022063	0.077846	0.761621	1761	3	-5.7649	0.97794	0.97786	1.0	16490	0	-5.7649
TDRD10	6	0.022065	0.077856	0.761621	1762	5	-5.6853	0.97488	0.97475	1.0	16406	0	-5.6853
RNF2	2	0.02208	0.077899	0.761621	1763	2	-7.1315	0.97792	0.97785	1.0	16489	0	-7.1315
FASTKD1	3	0.022135	0.078037	0.762542	1764	3	-6.8064	0.97781	0.97775	1.0	16487	0	-6.8064
TMEM246	5	0.022167	0.078123	0.762946	1765	4	-5.2689	0.84758	0.84758	1.0	13262	0	-5.2689
PPP2R5D	6	0.022186	0.078177	0.763046	1766	5	-6.9939	0.027376	0.029125	1.0	488	1	-6.9939
MSI1	6	0.0222	0.078228	0.763113	1767	5	-6.2583	0.97937	0.97934	1.0	16541	0	-6.2583
PRICKLE1	6	0.022283	0.078465	0.763654	1768	4	-5.6337	0.92641	0.92647	1.0	15162	0	-5.6337
APOL1	5	0.022286	0.078469	0.763654	1769	3	-4.7297	0.76898	0.76871	1.0	11646	0	-4.7297
PTGES2	6	0.022303	0.078514	0.763654	1770	5	-6.8071	0.96856	0.96857	1.0	16233	0	-6.8071
AP1S3	4	0.022308	0.078524	0.763654	1771	3	-5.4559	0.67502	0.67457	1.0	9806	0	-5.4559
ZNF667	5	0.022329	0.07858	0.763654	1773	4	-6.891	0.3616	0.36155	1.0	4933	0	-6.891
AMIGO1	4	0.022329	0.07858	0.763654	1772	4	-4.4041	0.97767	0.9776	1.0	16483	0	-4.4041
ARMC9	6	0.022353	0.078641	0.763654	1774	5	-6.0781	0.93078	0.93086	1.0	15273	0	-6.0781
ZNF586	3	0.022385	0.078724	0.763654	1775	3	-4.0947	0.97762	0.97754	1.0	16481	0	-4.0947
SMIM2	3	0.022387	0.078733	0.763654	1776	3	-5.8009	0.97761	0.97754	1.0	16480	0	-5.8009
ISL1	6	0.022406	0.078787	0.763654	1777	3	-3.8575	0.6457	0.64538	1.0	9289	0	-3.8575
SPTAN1	6	0.022407	0.078788	0.763654	1778	5	-5.4599	0.58368	0.58356	1.0	8177	0	-5.4599
SPTLC3	6	0.02242	0.078815	0.763654	1779	5	-6.1069	0.96136	0.9613	1.0	16042	0	-6.1069
OR4C6	3	0.022458	0.078922	0.763683	1780	3	-6.5387	0.97754	0.97746	1.0	16476	0	-6.5387
CLDN16	6	0.022487	0.079	0.763683	1781	4	-5.7325	0.59647	0.59627	1.0	8392	0	-5.7325
GRIA2	6	0.022489	0.079005	0.763683	1782	4	-5.9961	0.93596	0.93603	1.0	15399	0	-5.9961
CNTNAP5	6	0.022496	0.079024	0.763683	1783	3	-4.9905	0.57016	0.57005	1.0	7931	0	-4.9905
SMEK2	6	0.022515	0.079072	0.763683	1784	4	-6.8258	0.93501	0.93508	1.0	15368	0	-6.8258
TULP4	6	0.022519	0.079084	0.763683	1785	2	-5.0292	0.33114	0.33108	1.0	4593	0	-5.0292
BRS3	6	0.022589	0.079264	0.763867	1786	5	-5.9975	0.96962	0.96961	1.0	16263	0	-5.9975
LYZ	6	0.02261	0.079323	0.763867	1788	5	-5.1394	0.032693	0.034211	1.0	575	1	-5.1394
CCL19	6	0.02261	0.079323	0.763867	1787	4	-7.2487	0.772	0.7717	1.0	11709	0	-7.2487
PPTC7	6	0.022616	0.079341	0.763867	1789	3	-4.5958	0.77861	0.77835	1.0	11834	0	-4.5958
ACSM4	6	0.022619	0.079352	0.763867	1790	5	-6.8497	0.97878	0.97873	1.0	16520	0	-6.8497
VAV3	6	0.022636	0.079399	0.763867	1791	5	-6.6866	0.96954	0.96953	1.0	16261	0	-6.6866
SPOCK2	6	0.022658	0.079462	0.763867	1792	5	-6.7787	0.95157	0.95157	1.0	15798	0	-6.7787
SLC26A4	6	0.022684	0.079529	0.763867	1793	4	-5.7331	0.89014	0.89013	1.0	14294	0	-5.7331
RANGRF	6	0.02269	0.079548	0.763867	1794	5	-6.1469	0.96141	0.96135	1.0	16043	0	-6.1469
FAM192A	2	0.022701	0.079578	0.763867	1795	2	-7.4848	0.89916	0.89917	1.0	14505	0	-7.4848
PPP1R3F	6	0.022707	0.079591	0.763867	1796	5	-5.9827	0.017383	0.019867	0.990041	345	1	-5.9827
CELSR2	6	0.022723	0.079638	0.7639	1797	5	-4.2441	0.74238	0.74194	1.0	11127	0	-4.2441
PUSL1	6	0.022745	0.079692	0.763987	1798	3	-4.086	0.60242	0.60224	1.0	8504	0	-4.086
DRD2	6	0.022844	0.079981	0.765789	1799	5	-6.6009	0.93224	0.93228	1.0	15305	0	-6.6009
OAS1	6	0.022863	0.080038	0.765789	1800	5	-4.1348	0.89147	0.89149	1.0	14323	0	-4.1348
KLRF2	2	0.022875	0.080067	0.765789	1801	2	-7.2406	0.84013	0.84011	1.0	13116	0	-7.2406
CDH20	6	0.02288	0.080085	0.765789	1802	5	-6.3107	0.93438	0.93447	1.0	15350	0	-6.3107
TRAK1	6	0.022886	0.080102	0.765789	1803	4	-5.2065	0.4908	0.49061	1.0	6622	0	-5.2065
C1orf43	6	0.022943	0.080252	0.765969	1804	4	-4.5928	0.56074	0.56064	1.0	7771	0	-4.5928
ANKRD18A	3	0.022958	0.080295	0.765969	1806	3	-4.6305	0.97704	0.97695	1.0	16464	0	-4.6305
PPP1R12A	6	0.022958	0.080294	0.765969	1805	4	-5.1174	0.94534	0.94544	1.0	15630	0	-5.1174
DNASE1L3	5	0.022969	0.080332	0.765969	1807	3	-3.7228	0.08032	0.080374	1.0	1360	1	-3.7228
KCNK15	5	0.022987	0.080378	0.765969	1808	4	-5.6727	0.56361	0.56351	1.0	7822	0	-5.6727
AKR1CL1	4	0.022991	0.080387	0.765969	1809	4	-5.5067	0.97701	0.97692	1.0	16463	0	-5.5067
DMRT2	6	0.023045	0.080536	0.766337	1810	4	-4.0413	0.4024	0.40216	1.0	5414	0	-4.0413
CTNNAL1	6	0.02305	0.080548	0.766337	1811	5	-4.1333	0.83423	0.83421	1.0	12998	0	-4.1333
C1orf65	6	0.023063	0.080582	0.766337	1812	5	-6.02	0.95781	0.95776	1.0	15945	0	-6.02
LRP6	6	0.023078	0.080615	0.766337	1813	4	-5.1371	0.83428	0.83425	1.0	13000	0	-5.1371
PITHD1	6	0.023103	0.08069	0.766337	1814	5	-5.5899	0.90083	0.90081	1.0	14550	0	-5.5899
PHF11	2	0.023104	0.080693	0.766337	1815	2	-3.385	0.9769	0.97682	1.0	16458	0	-3.385
HIVEP3	6	0.023125	0.080764	0.766593	1816	3	-6.0836	0.91037	0.91033	1.0	14760	0	-6.0836
NHSL2	6	0.023175	0.0809	0.767463	1817	5	-6.4379	0.98426	0.9842	1.0	16691	0	-6.4379
EFHB	6	0.023229	0.081054	0.768341	1818	3	-4.3386	0.059725	0.060232	1.0	1014	1	-4.3386
PICALM	6	0.023244	0.081096	0.768341	1819	5	-5.617	0.95081	0.95081	1.0	15781	0	-5.617
TNIP3	6	0.023254	0.081127	0.768341	1820	5	-4.6778	0.1476	0.14748	1.0	2462	0	-4.6778
ERG	6	0.0233	0.081251	0.768538	1821	5	-4.5088	0.91551	0.91553	1.0	14895	0	-4.5088
NAV3	6	0.023309	0.081274	0.768538	1822	5	-5.6086	0.88016	0.88015	1.0	14040	0	-5.6086
SLC7A13	5	0.023311	0.081281	0.768538	1823	5	-6.7013	0.97669	0.97661	1.0	16451	0	-6.7013
SCN1A	6	0.023379	0.081463	0.768629	1824	3	-5.7377	0.0074995	0.010621	0.972291	185	1	-5.7377
SLC6A6	6	0.023389	0.081497	0.768629	1825	4	-6.4586	0.76517	0.76485	1.0	11565	0	-6.4586
TMEM56	2	0.023394	0.081506	0.768629	1826	1	-5.1289	0.42046	0.42008	1.0	5620	0	-5.1289
SNX3	5	0.023396	0.081514	0.768629	1827	4	-6.3084	0.76241	0.76205	1.0	11501	0	-6.3084
FAM126B	6	0.023397	0.081514	0.768629	1828	5	-6.7925	0.9593	0.95925	1.0	15994	0	-6.7925
MEGF9	6	0.02351	0.081809	0.769615	1829	5	-5.5905	0.86714	0.86712	1.0	13713	0	-5.5905
MRGPRG	5	0.023511	0.08181	0.769615	1830	3	-5.8767	0.76027	0.75989	1.0	11460	0	-5.8767
CMTM7	6	0.023518	0.081831	0.769615	1831	3	-4.5551	0.63138	0.6311	1.0	9018	0	-4.5551
PDE7A	6	0.023546	0.081897	0.769615	1832	5	-4.5182	0.86246	0.86245	1.0	13609	0	-4.5182
DOK1	5	0.023548	0.081903	0.769615	1833	4	-4.3581	0.57455	0.57439	1.0	8021	0	-4.3581
STAU1	6	0.023564	0.081948	0.769615	1834	3	-4.1866	0.59595	0.59575	1.0	8384	0	-4.1866
PNMA1	5	0.023565	0.081948	0.769615	1835	4	-5.5464	0.061946	0.062393	1.0	1055	1	-5.5464
ATG9A	6	0.023582	0.081999	0.769615	1836	5	-5.9008	0.70831	0.70784	1.0	10453	0	-5.9008
KIAA1109	6	0.023634	0.082132	0.769615	1837	3	-3.2762	0.047046	0.04805	1.0	810	1	-3.2762
TIMM17B	2	0.023643	0.082154	0.769615	1838	2	-3.8916	0.97636	0.97625	1.0	16445	0	-3.8916
TLDC1	6	0.023646	0.082161	0.769615	1839	4	-6.1904	0.70292	0.70241	1.0	10334	0	-6.1904
HOOK2	6	0.023663	0.082205	0.769615	1840	5	-6.3147	0.97751	0.97743	1.0	16475	0	-6.3147
GLB1L3	6	0.023675	0.082234	0.769615	1841	5	-5.8369	0.90217	0.9021	1.0	14581	0	-5.8369
DUSP1	6	0.023683	0.082259	0.769615	1842	5	-5.5937	0.97721	0.97712	1.0	16470	0	-5.5937
KCNH7	6	0.023694	0.082288	0.769615	1843	5	-4.4885	0.9442	0.94422	1.0	15595	0	-4.4885
KIAA1407	6	0.02384	0.082673	0.771748	1844	3	-5.2514	0.87316	0.87317	1.0	13869	0	-5.2514
TMEM11	3	0.023846	0.082693	0.771748	1845	2	-7.0894	0.68568	0.68516	1.0	10014	0	-7.0894
SUCNR1	4	0.023856	0.082726	0.771748	1846	4	-6.5488	0.97614	0.97604	1.0	16439	0	-6.5488
RAB30	2	0.023879	0.082791	0.771748	1847	2	-6.9631	0.97612	0.97602	1.0	16438	0	-6.9631
PLA2G2C	6	0.02389	0.082826	0.771748	1848	4	-5.4122	0.8033	0.80316	1.0	12354	0	-5.4122
ALS2	6	0.023914	0.082886	0.771748	1849	5	-5.7695	0.86816	0.86813	1.0	13742	0	-5.7695
C2orf71	6	0.023929	0.082919	0.771748	1850	5	-4.779	0.9664	0.96642	1.0	16176	0	-4.779
SLC4A5	6	0.023946	0.082968	0.771748	1851	5	-4.8527	0.8954	0.89539	1.0	14431	0	-4.8527
PELI3	6	0.023959	0.083005	0.771748	1852	5	-6.0899	0.90514	0.90512	1.0	14654	0	-6.0899
WDR52	6	0.023964	0.083021	0.771748	1853	4	-4.8687	0.58534	0.58523	1.0	8203	0	-4.8687
GABRP	6	0.023972	0.08304	0.771748	1854	4	-5.8356	0.93518	0.93527	1.0	15375	0	-5.8356
KIF21A	6	0.023989	0.083085	0.771748	1855	4	-5.1325	0.60591	0.60577	1.0	8570	0	-5.1325
NRIP1	5	0.024007	0.083127	0.771748	1856	5	-6.3606	0.97599	0.97589	1.0	16434	0	-6.3606
CD226	6	0.024044	0.083227	0.771748	1857	5	-3.9846	0.48387	0.48375	1.0	6517	0	-3.9846
MOV10	6	0.024051	0.083245	0.771748	1858	5	-6.677	0.95415	0.95416	1.0	15861	0	-6.677
LRP11	6	0.024054	0.083254	0.771748	1859	3	-5.4228	0.59341	0.59329	1.0	8344	0	-5.4228
DNAI1	6	0.024074	0.0833	0.771748	1860	4	-4.5683	0.11226	0.11224	1.0	1899	0	-4.5683
SCN2B	6	0.024089	0.083341	0.771748	1861	3	-5.8096	0.1166	0.11653	1.0	1964	0	-5.8096
SEC31B	6	0.024097	0.083367	0.771748	1862	3	-4.3399	0.58395	0.58382	1.0	8181	0	-4.3399
OR4F6	3	0.024135	0.083467	0.772259	1863	3	-6.3945	0.97587	0.97576	1.0	16432	0	-6.3945
EPHA4	6	0.024226	0.083727	0.773604	1864	3	-3.38	0.048686	0.049631	1.0	837	1	-3.38
THBD	5	0.024246	0.083785	0.773604	1865	3	-4.6346	0.75358	0.75321	1.0	11335	0	-4.6346
XPO7	6	0.024252	0.083803	0.773604	1866	4	-4.9435	0.12162	0.12156	1.0	2042	0	-4.9435
RCC2	2	0.024259	0.083818	0.773604	1867	2	-6.9145	0.97574	0.97562	1.0	16430	0	-6.9145
MLLT11	5	0.024285	0.083885	0.773604	1868	5	-5.8528	0.97571	0.97559	1.0	16429	0	-5.8528
ATP10B	6	0.024291	0.083903	0.773604	1869	3	-4.8196	0.76491	0.7646	1.0	11557	0	-4.8196
EMD	6	0.024299	0.083926	0.773604	1870	5	-6.2284	0.31677	0.31674	1.0	4427	0	-6.2284
ABL2	6	0.02434	0.084036	0.773611	1871	5	-6.245	0.98286	0.98277	1.0	16654	0	-6.245
KHDRBS3	6	0.024355	0.084078	0.773611	1872	3	-3.5898	0.44636	0.44594	1.0	5962	0	-3.5898
C9	5	0.02437	0.084115	0.773611	1873	2	-3.9772	0.21141	0.21117	1.0	3228	0	-3.9772
ADAM20	4	0.024376	0.08413	0.773611	1874	3	-4.9988	0.697	0.69651	1.0	10221	0	-4.9988
LRRC40	6	0.024419	0.084264	0.773611	1875	3	-4.117	0.1268	0.12678	1.0	2125	0	-4.117
CCPG1	6	0.02444	0.084324	0.773611	1876	5	-6.6846	0.82801	0.828	1.0	12872	0	-6.6846
SLC23A3	6	0.024454	0.084355	0.773611	1877	3	-4.5981	0.75672	0.75632	1.0	11389	0	-4.5981
IFIT3	4	0.024455	0.084358	0.773611	1878	2	-4.241	0.3486	0.34853	1.0	4800	0	-4.241
KIF9	6	0.024484	0.08443	0.773611	1879	4	-5.6258	0.57064	0.57054	1.0	7939	0	-5.6258
REEP6	5	0.02449	0.08445	0.773611	1880	3	-6.0048	0.59085	0.5908	1.0	8294	0	-6.0048
CDKN3	4	0.024541	0.084587	0.773611	1881	1	-4.5019	0.40833	0.40808	1.0	5475	0	-4.5019
PITPNM2	6	0.024548	0.084605	0.773611	1882	2	-3.6223	0.14633	0.14623	1.0	2442	0	-3.6223
TBK1	6	0.024563	0.084646	0.773611	1883	5	-6.39	0.77969	0.77945	1.0	11858	0	-6.39
RNF214	6	0.024581	0.084693	0.773611	1884	5	-6.0378	0.1431	0.14295	1.0	2403	0	-6.0378
BBOX1	6	0.024587	0.08471	0.773611	1885	4	-5.4087	0.81887	0.81878	1.0	12661	0	-5.4087
DZIP3	6	0.024595	0.08474	0.773611	1886	5	-6.6615	0.92798	0.92806	1.0	15206	0	-6.6615
FOXG1	6	0.0246	0.084749	0.773611	1887	5	-5.3962	0.95107	0.95106	1.0	15787	0	-5.3962
NEIL1	6	0.024607	0.084771	0.773611	1888	3	-5.0474	0.89467	0.89468	1.0	14412	0	-5.0474
C10orf129	6	0.024612	0.08478	0.773611	1889	5	-3.9586	0.95611	0.9561	1.0	15904	0	-3.9586
SETBP1	6	0.024644	0.084871	0.774035	1890	5	-5.5591	0.83748	0.83747	1.0	13059	0	-5.5591
TOM1L1	6	0.024677	0.084959	0.774054	1891	5	-4.5242	0.31142	0.31138	1.0	4382	0	-4.5242
GABARAPL2	6	0.024678	0.084963	0.774054	1892	5	-5.7484	0.97092	0.97088	1.0	16296	0	-5.7484
GAPVD1	6	0.024722	0.085088	0.77478	1893	5	-5.7746	0.89396	0.89396	1.0	14394	0	-5.7746
SCGB3A2	4	0.024749	0.085168	0.774903	1894	4	-6.3019	0.97525	0.97513	1.0	16417	0	-6.3019
TMEM33	2	0.024757	0.085191	0.774903	1895	1	-3.5894	0.66865	0.66826	1.0	9700	0	-3.5894
TJP1	6	0.024785	0.085274	0.775246	1896	2	-3.6092	0.60175	0.60158	1.0	8490	0	-3.6092
CCDC150	6	0.024818	0.08536	0.77562	1897	4	-5.197	0.76621	0.7659	1.0	11588	0	-5.197
ZEB1	6	0.024892	0.085564	0.776347	1898	5	-6.2778	0.10396	0.10394	1.0	1759	0	-6.2778
GPR156	6	0.024914	0.085623	0.776347	1899	5	-5.7257	0.59381	0.59367	1.0	8350	0	-5.7257
TECPR1	6	0.024934	0.085674	0.776347	1900	4	-5.2053	0.77613	0.77586	1.0	11786	0	-5.2053
DNHD1	6	0.02495	0.08571	0.776347	1901	4	-5.8813	0.85544	0.85547	1.0	13432	0	-5.8813
MYD88	6	0.024958	0.085733	0.776347	1902	4	-5.6023	0.97636	0.97625	1.0	16444	0	-5.6023
OR10Q1	4	0.024963	0.085752	0.776347	1903	4	-5.7955	0.97504	0.9749	1.0	16411	0	-5.7955
MLF1	6	0.024975	0.085778	0.776347	1904	2	-3.4009	0.54304	0.54282	1.0	7487	0	-3.4009
STK36	6	0.024986	0.085813	0.776347	1905	5	-6.1862	0.60111	0.60092	1.0	8478	0	-6.1862
TICAM2	6	0.024998	0.085845	0.776347	1906	4	-5.5653	0.94463	0.94468	1.0	15609	0	-5.5653
ZNF680	1	0.025016	0.085898	0.776413	1907	1	-7.661	0.97498	0.97485	1.0	16410	0	-7.661
DEPDC1B	6	0.025063	0.086032	0.776798	1908	4	-5.0815	0.96298	0.96298	1.0	16074	0	-5.0815
OR1F1	3	0.025067	0.086043	0.776798	1909	3	-3.6399	0.91782	0.91788	1.0	14953	0	-3.6399
C14orf159	6	0.025082	0.08609	0.776798	1910	3	-5.5938	0.81905	0.81896	1.0	12666	0	-5.5938
ICAM2	6	0.025094	0.086121	0.776798	1911	4	-4.9352	0.74202	0.74157	1.0	11116	0	-4.9352
CA9	6	0.025125	0.086213	0.776842	1912	4	-5.6764	0.51545	0.51526	1.0	7022	0	-5.6764
DHX57	6	0.025142	0.08626	0.776842	1913	4	-4.8098	0.061222	0.06168	1.0	1041	1	-4.8098
HOXD10	4	0.025143	0.086261	0.776842	1914	2	-5.7721	0.72781	0.72739	1.0	10830	0	-5.7721
SLC32A1	6	0.02519	0.086396	0.777266	1915	4	-5.3544	0.66284	0.66253	1.0	9592	0	-5.3544
CD209	6	0.025191	0.086398	0.777266	1916	3	-4.3325	0.13916	0.13895	1.0	2348	0	-4.3325
RHOB	4	0.025231	0.086506	0.777674	1917	4	-5.8391	0.97477	0.97465	1.0	16400	0	-5.8391
KRT10	6	0.025238	0.086534	0.777674	1918	2	-4.6256	0.12386	0.12376	1.0	2077	0	-4.6256
NOD2	6	0.025303	0.086715	0.778043	1919	3	-5.8441	0.46097	0.46051	1.0	6163	0	-5.8441
GLTPD2	6	0.025305	0.086725	0.778043	1920	5	-4.4309	0.88432	0.8843	1.0	14128	0	-4.4309
PYCR2	6	0.02532	0.08677	0.778043	1921	3	-5.634	0.5494	0.54917	1.0	7590	0	-5.634
PHEX	6	0.025345	0.086844	0.778043	1922	5	-6.5526	0.66822	0.66782	1.0	9695	0	-6.5526
AP3B2	6	0.025347	0.086847	0.778043	1923	4	-5.8976	0.77746	0.77723	1.0	11818	0	-5.8976
ETS1	6	0.025363	0.086892	0.778043	1924	5	-4.833	0.95777	0.95772	1.0	15943	0	-4.833
PREPL	6	0.025369	0.086904	0.778043	1925	4	-5.8242	0.94732	0.94735	1.0	15687	0	-5.8242
CBLN2	6	0.025385	0.086941	0.778043	1926	5	-3.5993	0.61493	0.61473	1.0	8718	0	-3.5993
CYP4X1	6	0.025404	0.086995	0.778043	1927	5	-5.292	0.11327	0.11328	1.0	1915	0	-5.292
HSPB9	5	0.025419	0.087044	0.778043	1928	5	-6.3384	0.97458	0.97447	1.0	16399	0	-6.3384
AMMECR1L	5	0.025428	0.087075	0.778043	1929	5	-5.8774	0.97457	0.97446	1.0	16398	0	-5.8774
SRL	6	0.025464	0.087175	0.778043	1930	5	-6.6014	0.248	0.24801	1.0	3826	0	-6.6014
OR4D1	4	0.025478	0.087215	0.778043	1931	4	-6.7989	0.97452	0.97442	1.0	16396	0	-6.7989
TAOK1	6	0.025488	0.087247	0.778043	1932	4	-5.3641	0.004075	0.0071292	0.923373	131	2	-5.3641
ZNF197	6	0.025532	0.087378	0.778043	1933	4	-4.3497	0.88193	0.88192	1.0	14073	0	-4.3497
PTPRT	6	0.025586	0.087524	0.778043	1934	4	-3.5741	0.53602	0.53582	1.0	7376	0	-3.5741
RASGRF2	6	0.025586	0.087525	0.778043	1935	4	-5.2546	0.15316	0.15307	1.0	2545	0	-5.2546
RARRES2	5	0.025604	0.087569	0.778043	1936	4	-6.2632	0.68513	0.68464	1.0	9995	0	-6.2632
RFTN2	6	0.02563	0.087654	0.778043	1937	5	-5.4833	0.50594	0.50582	1.0	6871	0	-5.4833
MYO1A	6	0.025641	0.08768	0.778043	1938	5	-5.3099	0.9133	0.91327	1.0	14835	0	-5.3099
ZFX	3	0.025648	0.087703	0.778043	1939	1	-5.5713	0.65735	0.6571	1.0	9486	0	-5.5713
ASB3	6	0.02567	0.087762	0.778043	1940	3	-3.2786	0.011866	0.014723	0.973993	255	1	-3.2786
HAS2	2	0.025675	0.087773	0.778043	1941	2	-5.1043	0.97433	0.97422	1.0	16389	0	-5.1043
PARP4	6	0.025685	0.0878	0.778043	1942	3	-4.4141	0.0075647	0.010682	0.972291	187	1	-4.4141
H2BFM	3	0.025713	0.087863	0.778043	1943	2	-5.9637	0.69165	0.69113	1.0	10122	0	-5.9637
MFI2	6	0.025717	0.087875	0.778043	1944	4	-5.8424	0.53871	0.53849	1.0	7417	0	-5.8424
ZNF641	6	0.025755	0.087979	0.778043	1945	5	-6.9857	0.97043	0.97038	1.0	16279	0	-6.9857
ARIH2OS	5	0.025769	0.088024	0.778043	1946	5	-6.4277	0.97423	0.97412	1.0	16387	0	-6.4277
GLCCI1	6	0.025796	0.088102	0.778043	1947	4	-5.6586	0.91628	0.91632	1.0	14913	0	-5.6586
KIF13A	6	0.025802	0.08812	0.778043	1948	3	-5.527	0.69458	0.69404	1.0	10173	0	-5.527
GIGYF1	6	0.025809	0.088135	0.778043	1949	4	-6.5375	0.67015	0.66974	1.0	9719	0	-6.5375
ACBD5	6	0.025813	0.088144	0.778043	1950	4	-5.8554	0.096197	0.09625	1.0	1639	1	-5.8554
ANKRD22	5	0.025816	0.088154	0.778043	1951	5	-6.581	0.97418	0.97407	1.0	16385	0	-6.581
FASTKD2	3	0.02582	0.088167	0.778043	1952	3	-6.844	0.94259	0.94262	1.0	15558	0	-6.844
CCDC87	6	0.02583	0.088188	0.778043	1953	5	-5.5504	0.82134	0.82128	1.0	12713	0	-5.5504
STK3	6	0.025834	0.0882	0.778043	1954	4	-6.2828	0.89566	0.89566	1.0	14435	0	-6.2828
GPR19	5	0.025852	0.088245	0.778043	1955	4	-7.0025	0.91064	0.91058	1.0	14768	0	-7.0025
SLC25A46	5	0.025884	0.088341	0.77812	1956	4	-5.289	0.9626	0.96258	1.0	16067	0	-5.289
CCDC174	6	0.02589	0.088357	0.77812	1957	4	-5.4697	0.50689	0.50679	1.0	6882	0	-5.4697
SPG11	6	0.025916	0.088433	0.77812	1958	5	-5.2943	0.98383	0.98377	1.0	16677	0	-5.2943
CCDC30	6	0.025921	0.088445	0.77812	1959	4	-5.7144	0.95334	0.95336	1.0	15842	0	-5.7144
FRMD7	6	0.025938	0.088487	0.77812	1960	5	-6.1835	0.94419	0.9442	1.0	15594	0	-6.1835
ATP8B2	6	0.025984	0.088601	0.77812	1961	3	-3.6829	0.92081	0.92092	1.0	15017	0	-3.6829
C15orf37	4	0.025986	0.088604	0.77812	1962	3	-5.2054	0.72679	0.72636	1.0	10811	0	-5.2054
FOXN4	6	0.026027	0.088706	0.77812	1963	3	-3.3931	0.16714	0.167	1.0	2746	0	-3.3931
NMU	3	0.026112	0.088943	0.77812	1964	2	-5.4398	0.81993	0.81984	1.0	12681	0	-5.4398
RAG1	6	0.026117	0.088957	0.77812	1965	4	-5.2366	0.076329	0.076404	1.0	1296	1	-5.2366
LYPD6	6	0.026118	0.088958	0.77812	1966	5	-3.7016	0.16702	0.16689	1.0	2744	0	-3.7016
ITGA7	6	0.026128	0.088984	0.77812	1967	4	-5.1023	0.54899	0.54877	1.0	7579	0	-5.1023
MTERFD3	1	0.026177	0.089113	0.77812	1968	1	-8.4759	0.97382	0.97369	1.0	16378	0	-8.4759
IL13RA1	6	0.02619	0.08915	0.77812	1969	4	-5.7153	0.93654	0.9366	1.0	15413	0	-5.7153
PSAPL1	4	0.026204	0.089182	0.77812	1970	4	-6.6503	0.9738	0.97367	1.0	16376	0	-6.6503
MUC15	4	0.026218	0.089229	0.77812	1971	4	-6.0183	0.97378	0.97365	1.0	16375	0	-6.0183
PIK3C2G	6	0.026224	0.089238	0.77812	1972	4	-6.0773	0.74233	0.74191	1.0	11125	0	-6.0773
PRRG3	6	0.026255	0.089315	0.77812	1973	5	-4.4304	0.84106	0.84103	1.0	13135	0	-4.4304
MFNG	6	0.026283	0.089402	0.77812	1974	4	-4.9868	0.73629	0.73581	1.0	10992	0	-4.9868
ZNF366	6	0.026299	0.089455	0.77812	1975	5	-5.9139	0.76921	0.76893	1.0	11650	0	-5.9139
ASB11	6	0.026306	0.089475	0.77812	1976	4	-6.2488	0.92828	0.92838	1.0	15216	0	-6.2488
MAP3K15	6	0.026312	0.089489	0.77812	1977	5	-5.9732	0.94944	0.94945	1.0	15741	0	-5.9732
LRRC26	6	0.026349	0.089583	0.77812	1978	4	-5.8744	0.94666	0.9467	1.0	15667	0	-5.8744
NKG7	6	0.026357	0.089605	0.77812	1979	5	-5.991	0.62652	0.62631	1.0	8935	0	-5.991
TMPRSS2	6	0.026378	0.089663	0.77812	1980	5	-5.0416	0.94883	0.94883	1.0	15722	0	-5.0416
UGGT1	6	0.026378	0.089663	0.77812	1981	5	-6.0729	0.46512	0.46463	1.0	6214	0	-6.0729
C11orf21	6	0.026413	0.08977	0.77812	1982	4	-5.9543	0.33666	0.33662	1.0	4657	0	-5.9543
HRH4	5	0.026433	0.089824	0.77812	1983	5	-5.324	0.97357	0.97345	1.0	16367	0	-5.324
SLFN5	6	0.026447	0.089862	0.77812	1984	5	-6.8167	0.16425	0.16422	1.0	2702	0	-6.8167
IL26	3	0.026461	0.089907	0.77812	1985	3	-4.9847	0.97354	0.97342	1.0	16366	0	-4.9847
USP40	6	0.02651	0.090051	0.77812	1986	3	-4.0038	0.67981	0.67934	1.0	9892	0	-4.0038
ATM	6	0.026516	0.09007	0.77812	1987	3	-6.0141	0.76822	0.76797	1.0	11633	0	-6.0141
C1orf146	3	0.026525	0.090093	0.77812	1988	3	-5.1105	0.97347	0.97337	1.0	16364	0	-5.1105
HIBCH	5	0.026535	0.090117	0.77812	1989	4	-4.5761	0.45897	0.45849	1.0	6140	0	-4.5761
SAMD7	6	0.026544	0.090142	0.77812	1990	3	-4.2632	0.78941	0.78932	1.0	12061	0	-4.2632
PSAP	6	0.026556	0.090182	0.77812	1991	4	-5.1321	0.93059	0.93066	1.0	15269	0	-5.1321
SLC30A6	5	0.026556	0.090182	0.77812	1992	4	-6.339	0.12135	0.12129	1.0	2039	0	-6.339
ACTG2	6	0.026561	0.090194	0.77812	1994	5	-6.4498	0.52156	0.52132	1.0	7128	0	-6.4498
UHMK1	6	0.026561	0.090194	0.77812	1993	5	-5.8094	0.9647	0.96468	1.0	16124	0	-5.8094
ZCCHC11	6	0.026568	0.090217	0.77812	1995	3	-5.1006	0.6417	0.64134	1.0	9210	0	-5.1006
KBTBD7	4	0.026571	0.090222	0.77812	1996	4	-3.8506	0.97343	0.97331	1.0	16363	0	-3.8506
HRH1	6	0.026572	0.090224	0.77812	1997	5	-4.4561	0.79072	0.79058	1.0	12077	0	-4.4561
FGD6	6	0.026582	0.090256	0.77812	1998	4	-4.7462	0.019776	0.022095	0.990041	381	1	-4.7462
COL17A1	6	0.026611	0.090337	0.77812	1999	5	-4.825	0.98312	0.98304	1.0	16662	0	-4.825
[truncated: 15,238 more rows]
